# Supplementary material for: Ethyl 2-(5-bromo-3-ethyl­sulfinyl-1-benzofuran-2-yl)acetate
Source: Acta Crystallogr Sect E Struct Rep Online. 2009 Mar 25;65(Pt 4):o838. doi: 10.1107/S1600536809009775 (PMC2968862; doi:10.1107/S1600536809009775)
Supplement: Supplementary file 1 [file e-65-0o838-sup1.cif]

##############################################################################
###                                                                        ###
###        Electronic paper (Acta Crystallographica Section E)             ###
###                                                                        ###
##############################################################################
#                                                                            #
# This CIF contains the data in a paper accepted for publication in Acta     #
# Crystallographica Section E. It conforms to the requirements of Notes      #
# for Authors for Section E, and has been peer reviewed under the auspices   #
# of the IUCr Commission on Journals.                                        #
#                                                                            #
# Full details of the Crystallographic Information File format               #
# are given in the paper "The Crystallographic Information File (CIF):       #
# a New Standard Archive File for Crystallography" by S. R. Hall, F. H.      #
# Allen and I. D. Brown [Acta Cryst. (1991), A47, 655-685].                  #
#                                                                            #
# The current version of the core CIF dictionary is obtainable from          #
# ftp://ftp.iucr.org/pub/cif_core.dic. The current version number is 2.4.    #
#                                                                            #
# Software is freely available for graphical display of the structure(s) in  #
# this CIF.  For information consult the CIF home page http://www.iucr.org/  #
# cif/home.html                                                              #
#                                                                            #
# This file may be used for bona fide research purposes within the           #
# scientific community so long as proper attribution is given to the journal # 
# article from which it was obtained.                                        #
#                                                                            #
##############################################################################
                                             
data_global
_audit_creation_method     'form.cif (version 2.0)'
_journal_data_validation_number     ?
_journal_date_recd_electronic     2009-03-11
_journal_date_accepted     2009-03-17
_journal_name_full     'Acta Crystallographica, Section E'
_journal_year     2009
_journal_volume     65
_journal_issue      4
_journal_page_first     o838
_journal_page_last     o838
_journal_paper_category     QO
_journal_coeditor_code     RK2134
_publ_contact_author_name     'Prof. Uk Lee'
_publ_contact_author_address
;
 Department of Chemistry Pukyong National University 599-1 Daeyeon 3-dong
 Nam-gu, Busan 608-737, Republic of Korea
;
_publ_contact_author_email     uklee@pknu.ac.kr
_publ_contact_author_fax     '+82-51-629-5583'
_publ_contact_author_phone     '+82-51-629-5596'
_publ_section_title
;
Ethyl 2-(5-bromo-3-ethylsulfinyl-1-benzofuran-2-yl)acetate
;
loop_
    _publ_author_name
    _publ_author_address
    'Choi, Hong Dae'
;
 Department of Chemistry, Dongeui University, San 24 Kaya-dong Busanjin-gu,
 Busan 614-714, Republic of Korea
;
    'Seo, Pil Ja'
;
 Department of Chemistry, Dongeui University, San 24 Kaya-dong Busanjin-gu,
 Busan 614-714, Republic of Korea
;
    'Son, Byeng Wha'
;
 Department of Chemistry, Pukyong National University, 599-1 Daeyeon 3-dong
 Nam-gu, Busan 608-737, Republic of Korea
;
    'Lee, Uk'
;
 Department of Chemistry, Pukyong National University, 599-1 Daeyeon 3-dong
 Nam-gu, Busan 608-737, Republic of Korea
;
data_I
_chemical_name_systematic
;
Ethyl 2-(5-bromo-3-ethylsulfinyl-1-benzofuran-2-yl)acetate
;
_chemical_name_common     ?
_chemical_formula_moiety     'C14 H15 Br O4 S'
_chemical_formula_sum     'C14 H15 Br O4 S'
_chemical_formula_iupac     'C14 H15 Br O4 S'
_chemical_formula_weight     359.23
_chemical_melting_point     391.5
_symmetry_cell_setting     'Triclinic'
_symmetry_space_group_name_H-M     'P -1 '
_symmetry_space_group_name_Hall     '-P 1'
loop_
    _symmetry_equiv_pos_as_xyz
    'x, y, z'
    '-x, -y, -z'
_cell_length_a     8.311(3)
_cell_length_b     9.800(3)
_cell_length_c     10.621(3)
_cell_angle_alpha     69.552(5)
_cell_angle_beta     77.671(6)
_cell_angle_gamma     66.259(5)
_cell_volume     739.3(4)
_cell_formula_units_Z     2
_cell_measurement_reflns_used     1919
_cell_measurement_theta_min     2.38
_cell_measurement_theta_max     24.96
_cell_measurement_temperature     298(2)
_exptl_crystal_description     'Block'
_exptl_crystal_colour     'Colourless'
_exptl_crystal_size_max     0.30
_exptl_crystal_size_mid     0.20
_exptl_crystal_size_min     0.10
_exptl_crystal_density_diffrn     1.614
_exptl_crystal_density_meas     ?
_exptl_crystal_density_method     'Not measured'
_exptl_crystal_F_000     364
_exptl_absorpt_coefficient_mu     2.930
_exptl_absorpt_correction_type     'multi-scan'
_exptl_absorpt_process_details     '(SADABS; Sheldrick, 1999)'
_exptl_absorpt_correction_T_min     0.496
_exptl_absorpt_correction_T_max     0.750
_exptl_special_details
;
;
_diffrn_ambient_temperature     298(2)
_diffrn_radiation_type     MoK\a
_diffrn_radiation_wavelength     0.71073
_diffrn_radiation_source     'Fine-focus sealed tube'
_diffrn_radiation_monochromator     'Graphite'
_diffrn_measurement_device_type     'Bruker SMART CCD'
_diffrn_measurement_method     '\f and \w'
_diffrn_detector_area_resol_mean     10.0
_diffrn_reflns_number     5330
_diffrn_reflns_av_R_equivalents     0.0417
_diffrn_reflns_av_sigmaI/netI     0.0705
_diffrn_reflns_theta_min     2.05
_diffrn_reflns_theta_max     25.00
_diffrn_reflns_theta_full     25.00
_diffrn_measured_fraction_theta_max     0.984
_diffrn_measured_fraction_theta_full     0.984
_diffrn_reflns_limit_h_min     -9
_diffrn_reflns_limit_h_max     9
_diffrn_reflns_limit_k_min     -11
_diffrn_reflns_limit_k_max     11
_diffrn_reflns_limit_l_min     -12
_diffrn_reflns_limit_l_max     12
_diffrn_standards_number     ?
_diffrn_standards_interval_count     ?
_diffrn_standards_interval_time     ?
_diffrn_standards_decay_%     ?
_refine_special_details
;
 Refinement of F^2^ against ALL reflections. The weighted R-factor wR and
 goodness of fit S are based on F^2^, conventional R-factors R are based
 on F, with F set to zero for negative F^2^. The threshold expression of
 F^2^ > 2\s(F^2^) is used only for calculating R-factors(gt) etc. and is
 not relevant to the choice of reflections for refinement. R-factors based
 on F^2^ are statistically about twice as large as those based on F, and
 R-factors based on ALL data will be even larger.
;
_reflns_number_total     2562
_reflns_number_gt     1790
_reflns_threshold_expression     I>2\s(I)
_refine_ls_structure_factor_coef     Fsqd
_refine_ls_matrix_type     'Full'
_refine_ls_R_factor_all     0.0883
_refine_ls_R_factor_gt     0.0572
_refine_ls_wR_factor_gt     0.1548
_refine_ls_wR_factor_ref     0.1680
_refine_ls_goodness_of_fit_ref     1.118
_refine_ls_restrained_S_all     1.115
_refine_ls_number_reflns     2562
_refine_ls_number_parameters     191
_refine_ls_number_restraints     29
_refine_ls_hydrogen_treatment     constr
_refine_ls_weighting_scheme     'Calc'
_refine_ls_weighting_details
          'calc w=1/[\s^2^(Fo^2^)+(0.0738P)^2^+1.336P] where P=(Fo^2^+2Fc^2^)/3'
_atom_sites_solution_primary     'Direct'
_atom_sites_solution_secondary     'Difmap'
_refine_ls_shift/su_max     0.000
_refine_ls_shift/su_mean     0.000
_refine_diff_density_max     0.649
_refine_diff_density_min     -0.577
_refine_ls_extinction_method     'None'
_refine_ls_extinction_coef     ?
loop_
    _atom_type_symbol
    _atom_type_description
    _atom_type_scat_dispersion_real
    _atom_type_scat_dispersion_imag
    _atom_type_scat_source
    'C' 'C' 0.0033 0.0016
                         'International Tables Vol C Tables 4.2.6.8 and 6.1.1.4'
    'H' 'H' 0.0000 0.0000
                         'International Tables Vol C Tables 4.2.6.8 and 6.1.1.4'
    'O' 'O' 0.0106 0.0060
                         'International Tables Vol C Tables 4.2.6.8 and 6.1.1.4'
    'S' 'S' 0.1246 0.1234
                         'International Tables Vol C Tables 4.2.6.8 and 6.1.1.4'
    'Br' 'Br' -0.2901 2.4595
                         'International Tables Vol C Tables 4.2.6.8 and 6.1.1.4'
_computing_data_collection     'SMART (Bruker, 2001)'
_computing_cell_refinement     'SAINT (Bruker, 2001)'
_computing_data_reduction     'SAINT (Bruker, 2001)'
_computing_structure_solution     'SHELXS97 (Sheldrick, 2008)'
_computing_structure_refinement     'SHELXL97 (Sheldrick, 2008)'
_computing_molecular_graphics
                      'ORTEP-3 (Farrugia, 1997) and DIAMOND (Brandenburg, 1998)'
_computing_publication_material     'SHELXL97 (Sheldrick, 2008)'
loop_
    _atom_site_type_symbol
    _atom_site_label
    _atom_site_fract_x
    _atom_site_fract_y
    _atom_site_fract_z
    _atom_site_U_iso_or_equiv
    _atom_site_adp_type
    _atom_site_calc_flag
    _atom_site_refinement_flags
    _atom_site_occupancy
    _atom_site_disorder_assembly
    _atom_site_disorder_group
    Br Br 0.31159(11) -0.28976(10) 0.39050(8) 0.0551(3) Uani d . 1 . .
    S S 0.7649(2) 0.1124(2) 0.02737(16) 0.0413(5) Uani d . 1 . .
    O O1 0.8405(6) -0.0339(5) 0.4145(4) 0.0363(11) Uani d . 1 . .
    O O2 0.9901(7) 0.3669(6) 0.2625(6) 0.0560(14) Uani d . 1 . .
    O O3 0.7412(8) 0.3819(6) 0.2043(7) 0.0694(17) Uani d . 1 . .
    O O4 0.7327(7) 0.0002(6) -0.0200(5) 0.0525(13) Uani d . 1 . .
    C C1 0.7580(8) 0.0383(7) 0.2055(6) 0.0330(15) Uani d . 1 . .
    C C2 0.6623(8) -0.0604(7) 0.2949(6) 0.0299(14) Uani d . 1 . .
    C C3 0.5405(9) -0.1172(8) 0.2829(6) 0.0355(15) Uani d . 1 . .
    H H3 0.4975 -0.0921 0.2006 0.043 Uiso calc R 1 . .
    C C4 0.4856(9) -0.2139(7) 0.4000(7) 0.0359(16) Uani d . 1 . .
    C C5 0.5436(9) -0.2537(8) 0.5241(7) 0.0403(16) Uani d . 1 . .
    H H5 0.5006 -0.3177 0.5992 0.048 Uiso calc R 1 . .
    C C6 0.6667(9) -0.1981(8) 0.5368(6) 0.0412(17) Uani d . 1 . .
    H H6 0.7107 -0.2254 0.6192 0.049 Uiso calc R 1 . .
    C C7 0.7211(8) -0.1005(8) 0.4222(7) 0.0352(15) Uani d . 1 . .
    C C8 0.8584(9) 0.0501(7) 0.2814(7) 0.0356(15) Uani d . 1 A .
    C C9 0.9829(9) 0.1352(8) 0.2529(7) 0.0413(17) Uani d . 1 . .
    H H9A 1.0576 0.0907 0.3267 0.050 Uiso calc R 1 A .
    H H9B 1.0582 0.1208 0.1716 0.050 Uiso calc R 1 . .
    C C10 0.8891(10) 0.3058(9) 0.2353(7) 0.0427(18) Uani d . 1 A .
    C C11A 0.9188(18) 0.5401(18) 0.2280(15) 0.063(4) Uani d PDU 0.686(18) A 1
    H H11A 0.9056 0.5869 0.1321 0.076 Uiso calc PR 0.686(18) A 1
    H H11B 0.8046 0.5759 0.2768 0.076 Uiso calc PR 0.686(18) A 1
    C C12A 1.0484(16) 0.5825(15) 0.2679(15) 0.062(4) Uani d PDU 0.686(18) A 1
    H H12A 1.0704 0.5257 0.3604 0.093 Uiso calc PR 0.686(18) A 1
    H H12B 1.0023 0.6924 0.2575 0.093 Uiso calc PR 0.686(18) A 1
    H H12C 1.1566 0.5569 0.2117 0.093 Uiso calc PR 0.686(18) A 1
    C C11B 0.907(4) 0.515(4) 0.288(3) 0.063(4) Uani d PDU 0.314(18) A 2
    H H11C 0.9183 0.5081 0.3793 0.076 Uiso calc PR 0.314(18) A 2
    H H11D 0.7833 0.5622 0.2708 0.076 Uiso calc PR 0.314(18) A 2
    C C12B 1.014(4) 0.600(3) 0.187(3) 0.062(4) Uani d PDU 0.314(18) A 2
    H H12D 0.9653 0.6418 0.1013 0.093 Uiso calc PR 0.314(18) A 2
    H H12E 1.1330 0.5299 0.1792 0.093 Uiso calc PR 0.314(18) A 2
    H H12F 1.0114 0.6839 0.2154 0.093 Uiso calc PR 0.314(18) A 2
    C C13 0.5715(11) 0.2879(9) 0.0038(7) 0.053(2) Uani d . 1 . .
    H H13A 0.5850 0.3558 0.0456 0.063 Uiso calc R 1 . .
    H H13B 0.5662 0.3412 -0.0921 0.063 Uiso calc R 1 . .
    C C14 0.3993(12) 0.2654(10) 0.0593(9) 0.069(3) Uani d . 1 . .
    H H14A 0.3947 0.1822 0.0339 0.103 Uiso calc R 1 . .
    H H14B 0.3039 0.3599 0.0236 0.103 Uiso calc R 1 . .
    H H14C 0.3890 0.2397 0.1558 0.103 Uiso calc R 1 . .
loop_
    _atom_site_aniso_label
    _atom_site_aniso_U_11
    _atom_site_aniso_U_22
    _atom_site_aniso_U_33
    _atom_site_aniso_U_12
    _atom_site_aniso_U_13
    _atom_site_aniso_U_23
    Br 0.0555(6) 0.0564(6) 0.0633(6) -0.0350(4) -0.0083(4) -0.0095(4)
    S 0.0424(11) 0.0489(11) 0.0339(9) -0.0210(9) -0.0021(8) -0.0089(8)
    O1 0.032(3) 0.044(3) 0.034(2) -0.013(2) -0.0099(19) -0.011(2)
    O2 0.037(3) 0.039(3) 0.101(4) -0.009(2) -0.016(3) -0.030(3)
    O3 0.052(4) 0.045(3) 0.109(5) -0.010(3) -0.045(3) -0.006(3)
    O4 0.059(3) 0.060(3) 0.046(3) -0.019(3) -0.007(2) -0.025(3)
    C1 0.032(4) 0.026(3) 0.038(4) -0.006(3) -0.005(3) -0.009(3)
    C2 0.027(3) 0.026(3) 0.035(3) -0.005(3) -0.004(3) -0.012(3)
    C3 0.033(4) 0.036(4) 0.034(4) -0.010(3) -0.006(3) -0.007(3)
    C4 0.035(4) 0.029(4) 0.045(4) -0.013(3) -0.002(3) -0.012(3)
    C5 0.042(4) 0.033(4) 0.039(4) -0.011(3) -0.003(3) -0.006(3)
    C6 0.046(5) 0.045(4) 0.029(4) -0.013(4) -0.005(3) -0.009(3)
    C7 0.029(4) 0.034(4) 0.043(4) -0.006(3) -0.007(3) -0.016(3)
    C8 0.033(4) 0.032(4) 0.044(4) -0.010(3) -0.008(3) -0.013(3)
    C9 0.034(4) 0.045(4) 0.050(4) -0.015(3) -0.007(3) -0.017(3)
    C10 0.047(5) 0.049(5) 0.041(4) -0.025(4) -0.012(3) -0.010(3)
    C11A 0.066(6) 0.052(6) 0.081(8) -0.023(4) -0.014(5) -0.024(5)
    C12A 0.061(6) 0.057(5) 0.077(7) -0.021(4) -0.015(5) -0.024(5)
    C11B 0.066(6) 0.052(6) 0.081(8) -0.023(4) -0.014(5) -0.024(5)
    C12B 0.061(6) 0.057(5) 0.077(7) -0.021(4) -0.015(5) -0.024(5)
    C13 0.070(6) 0.042(4) 0.045(4) -0.018(4) -0.016(4) -0.007(3)
    C14 0.065(6) 0.053(5) 0.058(5) -0.004(5) -0.002(4) -0.003(4)
_geom_special_details
;
 All s.u.'s (except the s.u. in the dihedral angle between two l.s. planes)
 are estimated using the full covariance matrix. The cell s.u.'s are taken
 into account individually in the estimation of s.u.'s in distances, angles
 and torsion angles; correlations between s.u.'s in cell parameters are only
 used when they are defined by crystal symmetry. An approximate (isotropic)
 treatment of cell s.u.'s is used for estimating s.u.'s involving l.s. planes.
;
loop_
    _geom_bond_atom_site_label_1
    _geom_bond_atom_site_label_2
    _geom_bond_site_symmetry_2
    _geom_bond_distance
    _geom_bond_publ_flag
    Br C4 . 1.907(6) ?
    S O4 . 1.487(5) ?
    S C1 . 1.771(6) ?
    S C13 . 1.802(8) ?
    O1 C7 . 1.366(7) ?
    O1 C8 . 1.376(8) ?
    O2 C10 . 1.332(8) ?
    O2 C11B . 1.43(4) ?
    O2 C11A . 1.489(16) ?
    O3 C10 . 1.199(9) ?
    C1 C8 . 1.338(9) ?
    C1 C2 . 1.458(8) ?
    C2 C3 . 1.382(9) ?
    C2 C7 . 1.405(9) ?
    C3 C4 . 1.391(9) ?
    C3 H3 . 0.9300 ?
    C4 C5 . 1.371(9) ?
    C5 C6 . 1.387(9) ?
    C5 H5 . 0.9300 ?
    C6 C7 . 1.379(9) ?
    C6 H6 . 0.9300 ?
    C8 C9 . 1.498(9) ?
    C9 C10 . 1.494(10) ?
    C9 H9A . 0.9700 ?
    C9 H9B . 0.9700 ?
    C11A C12A . 1.480(2) ?
    C11A H11A . 0.9700 ?
    C11A H11B . 0.9700 ?
    C12A H12A . 0.9600 ?
    C12A H12B . 0.9600 ?
    C12A H12C . 0.9600 ?
    C11B C12B . 1.480(2) ?
    C11B H11C . 0.9700 ?
    C11B H11D . 0.9700 ?
    C12B H12D . 0.9600 ?
    C12B H12E . 0.9600 ?
    C12B H12F . 0.9600 ?
    C13 C14 . 1.499(11) ?
    C13 H13A . 0.9700 ?
    C13 H13B . 0.9700 ?
    C14 H14A . 0.9600 ?
    C14 H14B . 0.9600 ?
    C14 H14C . 0.9600 ?
loop_
    _geom_angle_atom_site_label_1
    _geom_angle_atom_site_label_2
    _geom_angle_atom_site_label_3
    _geom_angle_site_symmetry_1
    _geom_angle_site_symmetry_3
    _geom_angle
    _geom_angle_publ_flag
    O4 S C1 . . 106.2(3) ?
    O4 S C13 . . 108.0(3) ?
    C1 S C13 . . 101.7(3) ?
    C7 O1 C8 . . 106.1(5) ?
    C10 O2 C11B . . 118.2(14) ?
    C10 O2 C11A . . 114.9(6) ?
    C11B O2 C11A . . 23.6(12) ?
    C8 C1 C2 . . 107.1(6) ?
    C8 C1 S . . 124.6(5) ?
    C2 C1 S . . 127.9(5) ?
    C3 C2 C7 . . 119.2(6) ?
    C3 C2 C1 . . 136.8(6) ?
    C7 C2 C1 . . 103.9(5) ?
    C2 C3 C4 . . 116.7(6) ?
    C2 C3 H3 . . 121.7 ?
    C4 C3 H3 . . 121.7 ?
    C5 C4 C3 . . 124.1(6) ?
    C5 C4 Br . . 117.4(5) ?
    C3 C4 Br . . 118.4(5) ?
    C4 C5 C6 . . 119.5(6) ?
    C4 C5 H5 . . 120.2 ?
    C6 C5 H5 . . 120.2 ?
    C7 C6 C5 . . 117.2(6) ?
    C7 C6 H6 . . 121.4 ?
    C5 C6 H6 . . 121.4 ?
    O1 C7 C6 . . 125.8(6) ?
    O1 C7 C2 . . 111.0(5) ?
    C6 C7 C2 . . 123.2(6) ?
    C1 C8 O1 . . 112.0(6) ?
    C1 C8 C9 . . 134.0(6) ?
    O1 C8 C9 . . 114.1(5) ?
    C10 C9 C8 . . 112.5(6) ?
    C10 C9 H9A . . 109.1 ?
    C8 C9 H9A . . 109.1 ?
    C10 C9 H9B . . 109.1 ?
    C8 C9 H9B . . 109.1 ?
    H9A C9 H9B . . 107.8 ?
    O3 C10 O2 . . 122.3(7) ?
    O3 C10 C9 . . 126.6(6) ?
    O2 C10 C9 . . 111.2(6) ?
    C12A C11A O2 . . 106.0(10) ?
    C12A C11A H11A . . 110.5 ?
    O2 C11A H11A . . 110.5 ?
    C12A C11A H11B . . 110.5 ?
    O2 C11A H11B . . 110.5 ?
    H11A C11A H11B . . 108.7 ?
    O2 C11B C12B . . 99(2) ?
    O2 C11B H11C . . 111.9 ?
    C12B C11B H11C . . 111.9 ?
    O2 C11B H11D . . 111.9 ?
    C12B C11B H11D . . 111.9 ?
    H11C C11B H11D . . 109.6 ?
    C11B C12B H12D . . 109.5 ?
    C11B C12B H12E . . 109.5 ?
    H12D C12B H12E . . 109.5 ?
    C11B C12B H12F . . 109.5 ?
    H12D C12B H12F . . 109.5 ?
    H12E C12B H12F . . 109.5 ?
    C14 C13 S . . 115.7(6) ?
    C14 C13 H13A . . 108.4 ?
    S C13 H13A . . 108.4 ?
    C14 C13 H13B . . 108.4 ?
    S C13 H13B . . 108.4 ?
    H13A C13 H13B . . 107.4 ?
    C13 C14 H14A . . 109.5 ?
    C13 C14 H14B . . 109.5 ?
    H14A C14 H14B . . 109.5 ?
    C13 C14 H14C . . 109.5 ?
    H14A C14 H14C . . 109.5 ?
    H14B C14 H14C . . 109.5 ?
loop_
    _geom_torsion_atom_site_label_1
    _geom_torsion_atom_site_label_2
    _geom_torsion_atom_site_label_3
    _geom_torsion_atom_site_label_4
    _geom_torsion_site_symmetry_1
    _geom_torsion_site_symmetry_2
    _geom_torsion_site_symmetry_3
    _geom_torsion_site_symmetry_4
    _geom_torsion
    _geom_torsion_publ_flag
    O4 S C1 C8 . . . . 144.9(6) ?
    C13 S C1 C8 . . . . -102.2(6) ?
    O4 S C1 C2 . . . . -27.1(7) ?
    C13 S C1 C2 . . . . 85.8(6) ?
    C8 C1 C2 C3 . . . . 179.7(7) ?
    S C1 C2 C3 . . . . -7.2(12) ?
    C8 C1 C2 C7 . . . . -0.6(7) ?
    S C1 C2 C7 . . . . 172.5(5) ?
    C7 C2 C3 C4 . . . . -0.9(9) ?
    C1 C2 C3 C4 . . . . 178.8(7) ?
    C2 C3 C4 C5 . . . . 0.5(10) ?
    C2 C3 C4 Br . . . . 177.8(5) ?
    C3 C4 C5 C6 . . . . -1.0(11) ?
    Br C4 C5 C6 . . . . -178.3(5) ?
    C4 C5 C6 C7 . . . . 1.7(10) ?
    C8 O1 C7 C6 . . . . 178.4(6) ?
    C8 O1 C7 C2 . . . . 0.2(7) ?
    C5 C6 C7 O1 . . . . 179.9(6) ?
    C5 C6 C7 C2 . . . . -2.1(10) ?
    C3 C2 C7 O1 . . . . 180.0(5) ?
    C1 C2 C7 O1 . . . . 0.2(7) ?
    C3 C2 C7 C6 . . . . 1.7(10) ?
    C1 C2 C7 C6 . . . . -178.0(6) ?
    C2 C1 C8 O1 . . . . 0.7(8) ?
    S C1 C8 O1 . . . . -172.7(4) ?
    C2 C1 C8 C9 . . . . -178.5(7) ?
    S C1 C8 C9 . . . . 8.1(12) ?
    C7 O1 C8 C1 . . . . -0.6(7) ?
    C7 O1 C8 C9 . . . . 178.8(5) ?
    C1 C8 C9 C10 . . . . 76.1(10) ?
    O1 C8 C9 C10 . . . . -103.1(7) ?
    C11B O2 C10 O3 . . . . 15.7(16) ?
    C11A O2 C10 O3 . . . . -10.5(12) ?
    C11B O2 C10 C9 . . . . -162.7(14) ?
    C11A O2 C10 C9 . . . . 171.2(8) ?
    C8 C9 C10 O3 . . . . -22.6(10) ?
    C8 C9 C10 O2 . . . . 155.7(6) ?
    C10 O2 C11A C12A . . . . 179.1(9) ?
    C11B O2 C11A C12A . . . . 75(4) ?
    C10 O2 C11B C12B . . . . -126(2) ?
    C11A O2 C11B C12B . . . . -38(2) ?
    O4 S C13 C14 . . . . 50.4(7) ?
    C1 S C13 C14 . . . . -61.1(7) ?
loop_
    _geom_hbond_atom_site_label_D
    _geom_hbond_atom_site_label_H
    _geom_hbond_atom_site_label_A
    _geom_hbond_site_symmetry_A
    _geom_hbond_distance_DH
    _geom_hbond_distance_HA
    _geom_hbond_distance_DA
    _geom_hbond_angle_DHA
    C11A H11B Cg1 1_565 0.97 3.06 3.806(9) 134.9
    C12A H12B Cg2 1_565 0.96 2.92 3.850(10)
                                          164.1
    C3 H3 O4 2_655 0.93 2.67 3.556(8) 159.7
    C5 H5 O3 2_656 0.93 2.67 3.528(9) 154.7
    C9 H9B O4 2_755 0.97 2.35 3.277(9) 160.9
