# Supplementary material for: Ethyl 2-(5-bromo-3-ethyl­sulfinyl-1-benzofuran-2-yl)acetate
Source: Acta Crystallogr Sect E Struct Rep Online. 2009 Mar 25;65(Pt 4):o838. doi: 10.1107/S1600536809009775 (PMC2968862; doi:10.1107/S1600536809009775)
Supplement: Supplementary file 2 [file e-65-0o838-Isup2.hkl]

# 
# h,k,l, Fc-squared, Fo-squared, sigma(Fo-squared) and status flag 
# 
data_I
_shelx_title ' 08ZV-S IN P1                NEW: P-1' 
_shelx_refln_list_code          4 
_shelx_F_calc_maximum      145.57 
_exptl_crystal_F_000       364.00 
_reflns_d_resolution_high  0.8409 
 
loop_ 
 _symmetry_equiv_pos_as_xyz 
 'x, y, z' 
 '-x, -y, -z' 
 
_cell_length_a     8.3110 
_cell_length_b     9.8000 
_cell_length_c    10.6210 
_cell_angle_alpha  69.552 
_cell_angle_beta   77.671 
_cell_angle_gamma  66.259 
 
_shelx_F_squared_multiplier     1.000 
 
loop_ 
 _refln_index_h 
 _refln_index_k 
 _refln_index_l 
 _refln_F_squared_calc 
 _refln_F_squared_meas 
 _refln_F_squared_sigma 
 _refln_observed_status 
   1   0   0      372.32      393.92      6.91 o 
   2   0   0     2574.65     2467.42     44.22 o 
   3   0   0     1940.50     1858.26     34.10 o 
   4   0   0     1215.72     1191.18     30.24 o 
   5   0   0      665.82      820.18     31.88 o 
   6   0   0       94.68      107.98     27.62 o 
   7   0   0      122.57      137.56     21.93 o 
   8   0   0        2.20        2.36     18.19 o 
   9   0   0       47.65       72.35     31.48 o 
  -8   1   0       25.05       11.05     20.24 o 
  -7   1   0       28.68       25.86     23.85 o 
  -6   1   0       27.37       22.79     16.18 o 
  -5   1   0        2.46       41.36     18.32 o 
  -4   1   0      398.35      355.81     13.15 o 
  -3   1   0       20.77       20.29      3.34 o 
  -2   1   0     1183.51     1262.95     23.66 o 
  -1   1   0     6584.28     6095.32    254.44 o 
   0   1   0     1962.12     2237.57     46.14 o 
   1   1   0     2657.01     2503.84     51.02 o 
   3   1   0     3834.86     3650.65     82.93 o 
   4   1   0     2272.79     2252.29     42.03 o 
   5   1   0      108.17      129.37     15.53 o 
   6   1   0      202.15      248.20     30.16 o 
   7   1   0       38.51       23.50     24.73 o 
   8   1   0       67.89      102.21     19.94 o 
   9   1   0        8.94       11.57     24.90 o 
  -8   2   0      102.72      133.24     38.32 o 
  -7   2   0       73.38       48.68     20.93 o 
  -6   2   0      509.79      435.05     28.70 o 
  -5   2   0       55.06      102.48     22.09 o 
  -4   2   0      600.59      608.11     27.34 o 
  -3   2   0      526.27      494.56     22.19 o 
  -2   2   0     1578.95     1661.79     30.71 o 
  -1   2   0     8529.79     7997.07    164.58 o 
   0   2   0     1330.17     1436.82     43.90 o 
   1   2   0     1152.02     1128.60     40.59 o 
   2   2   0      616.13      570.37     17.44 o 
   3   2   0     3028.29     2857.34    127.31 o 
   4   2   0      846.76      832.72     25.84 o 
   5   2   0     1358.71     1564.29     61.18 o 
   6   2   0        4.84        1.75     14.55 o 
   7   2   0      557.71      543.22     27.31 o 
   8   2   0       94.17       70.32     25.08 o 
   9   2   0        2.92       -8.42     21.22 o 
  -7   3   0      337.45      321.68     45.07 o 
  -6   3   0       55.14      130.91     52.08 o 
  -5   3   0      506.58      510.54     30.25 o 
  -4   3   0      250.37      248.32     35.86 o 
  -3   3   0      486.09      443.34     23.73 o 
  -2   3   0     2012.82     1956.69     36.69 o 
  -1   3   0       72.40      100.84      9.96 o 
   0   3   0     3229.17     3778.59     63.23 o 
   1   3   0      295.93      264.19     13.27 o 
   2   3   0      115.13      130.11      9.61 o 
   3   3   0      466.60      470.28     17.92 o 
   4   3   0     1532.30     1609.57     42.35 o 
   5   3   0       53.56       70.29     11.53 o 
   7   3   0       30.29       33.76     12.83 o 
   8   3   0       90.62       97.32     25.25 o 
   9   3   0      194.16      190.96     35.07 o 
  -7   4   0        2.06       34.77     24.76 o 
  -6   4   0      100.93       79.50     23.24 o 
  -5   4   0      101.32      132.22     24.13 o 
  -4   4   0      957.67      848.38     36.18 o 
  -3   4   0       67.53       79.89     17.67 o 
  -2   4   0       19.70       21.91      6.56 o 
  -1   4   0     3500.20     3369.48     59.82 o 
   0   4   0      106.76      126.03      9.80 o 
   1   4   0      197.56      209.05     12.06 o 
   2   4   0     1101.83     1067.92     31.19 o 
   3   4   0      118.73      147.27     12.01 o 
   4   4   0       12.01       11.85      8.09 o 
   5   4   0     1326.96     1255.89     38.73 o 
   6   4   0       10.31        1.84     10.15 o 
   7   4   0      167.73      180.43     18.28 o 
   8   4   0      365.16      328.24     24.78 o 
   9   4   0      174.31      186.05     35.77 o 
  -6   5   0       30.57       76.77     26.44 o 
  -5   5   0       62.76      103.62     25.23 o 
  -4   5   0        6.21        7.64     16.51 o 
  -3   5   0       47.88       45.77     28.76 o 
  -2   5   0      359.62      383.20     24.73 o 
  -1   5   0      278.50      289.00     14.43 o 
   0   5   0     1361.16     1525.78     33.29 o 
   1   5   0      172.19      176.06     14.88 o 
   2   5   0      353.93      327.40     18.22 o 
   3   5   0      974.23      973.63     32.01 o 
   4   5   0      116.69      118.48     14.47 o 
   5   5   0      370.16      352.51     20.44 o 
   6   5   0      221.21      212.77     18.41 o 
   7   5   0        1.31        8.66     12.27 o 
   8   5   0      236.94      215.68     22.71 o 
   9   5   0      233.76      220.07     36.47 o 
  -5   6   0       40.56       49.15     24.76 o 
  -4   6   0       52.41       26.31     20.76 o 
  -3   6   0       41.70       62.41     20.77 o 
  -2   6   0       97.42      147.95     57.60 o 
  -1   6   0     1053.68      990.61     27.37 o 
   0   6   0      142.63      185.84     14.49 o 
   1   6   0      558.62      566.87     19.29 o 
   2   6   0      551.58      560.17     29.90 o 
   3   6   0      302.64      301.21     19.95 o 
   4   6   0     1178.49     1123.08     38.74 o 
   5   6   0      329.89      324.73     21.62 o 
   6   6   0      171.77      193.91     19.29 o 
   7   6   0      234.48      215.71     22.36 o 
   8   6   0       16.34       14.85     14.83 o 
   9   6   0      129.75      113.37     22.62 o 
  -4   7   0        2.80        2.40     23.19 o 
  -3   7   0        2.32        8.69     20.02 o 
  -2   7   0        9.49       17.28     18.02 o 
  -1   7   0        3.95       15.26     15.35 o 
   0   7   0      357.47      418.63     19.46 o 
   1   7   0      134.12      149.61     19.27 o 
   2   7   0      685.10      653.85     30.05 o 
   3   7   0      945.58      894.99     34.77 o 
   4   7   0        8.42        5.63     12.80 o 
   5   7   0      466.16      527.87     43.31 o 
   6   7   0       79.11      107.27     18.02 o 
   7   7   0      237.06      246.29     23.45 o 
   8   7   0      221.63      213.96     25.57 o 
   9   7   0        1.18      -11.73     16.88 o 
  -3   8   0        0.07        4.51     21.94 o 
  -2   8   0       75.14       89.18     31.30 o 
  -1   8   0       97.12      102.76     21.02 o 
   0   8   0        9.85       -2.28     21.04 o 
   1   8   0      335.51      295.27     23.46 o 
   2   8   0       85.48       82.95     18.02 o 
   3   8   0      125.76      146.19     20.24 o 
   4   8   0     2086.67     2120.03     63.29 o 
   5   8   0      122.91      160.71     20.71 o 
   6   8   0      843.49      800.08     40.68 o 
   7   8   0      166.69      169.43     44.98 o 
   8   8   0      166.53      175.11     24.98 o 
  -2   9   0        0.88      -10.99     31.74 o 
  -1   9   0       16.51       21.74     30.69 o 
   0   9   0       40.17       45.77     27.71 o 
   1   9   0       15.88       15.96     23.85 o 
   2   9   0       82.81       70.32     23.23 o 
   3   9   0      376.20      378.50     27.83 o 
   4   9   0       28.94       21.81     16.53 o 
   5   9   0      214.22      210.50     23.89 o 
   6   9   0        4.86      -11.30     15.12 o 
   7   9   0      360.91      340.95     32.97 o 
   0  10   0       56.68       92.24     35.25 o 
   1  10   0       46.07       66.99     30.69 o 
   2  10   0       30.45       -0.21     17.38 o 
   3  10   0       86.11       71.00     20.87 o 
   4  10   0        1.09        1.61     17.61 o 
   5  10   0       46.31       54.33     19.61 o 
   6  10   0      115.54      133.61     24.75 o 
  -5 -10   1        0.23        6.17     17.85 o 
  -4 -10   1      134.32      139.90     24.67 o 
  -3 -10   1      115.43      122.81     23.74 o 
  -2 -10   1       42.86       20.17     25.25 o 
  -1 -10   1      204.92      243.04     42.96 o 
  -7  -9   1       26.58       37.37     18.61 o 
  -6  -9   1       41.79       60.74     19.05 o 
  -5  -9   1       89.14       93.79     25.95 o 
  -4  -9   1       72.76       68.46     18.71 o 
  -3  -9   1      243.42      241.89     25.13 o 
  -2  -9   1      152.38      178.46     23.81 o 
  -1  -9   1       16.87        3.86     23.85 o 
   0  -9   1      247.05      246.37     42.61 o 
   1  -9   1        2.43        8.94     28.58 o 
  -8  -8   1       82.52       77.90     21.38 o 
  -7  -8   1      286.65      271.12     25.61 o 
  -6  -8   1        2.04      -21.20     19.55 o 
  -5  -8   1        5.88      -15.47     13.33 o 
  -4  -8   1      233.97      237.70     35.25 o 
  -3  -8   1      112.58      164.70     29.20 o 
  -2  -8   1       61.35       64.08     16.92 o 
  -1  -8   1      262.93      256.74     23.21 o 
   0  -8   1       70.81       80.84     27.18 o 
   1  -8   1      130.46      149.75     36.65 o 
   2  -8   1      176.21      194.39     27.54 o 
   3  -8   1       76.36      119.61     26.66 o 
  -8  -7   1      446.00      391.12     30.62 o 
  -7  -7   1       47.35       40.31     15.63 o 
  -6  -7   1      420.36      447.57     27.34 o 
  -5  -7   1       35.31       28.09     13.95 o 
  -4  -7   1      362.93      344.02     23.60 o 
  -3  -7   1      396.96      503.99     27.45 o 
  -2  -7   1       21.80       20.50     12.68 o 
  -1  -7   1       47.59       42.22     15.43 o 
   0  -7   1       37.12       45.36     12.61 o 
   1  -7   1       34.42       40.72     17.98 o 
   2  -7   1      124.24      194.74     29.99 o 
   3  -7   1      138.24      175.75     27.74 o 
   4  -7   1       25.55       -3.34     25.78 o 
  -9  -6   1      100.87      144.06     24.10 o 
  -8  -6   1       67.89       98.50     19.51 o 
  -7  -6   1      922.56      857.05     37.14 o 
  -6  -6   1       61.19       61.61     14.72 o 
  -5  -6   1     2135.42     1971.09     57.31 o 
  -4  -6   1     1265.97     1173.35     39.30 o 
  -3  -6   1      138.71      151.95     16.43 o 
  -2  -6   1     1191.49     1171.03     39.04 o 
  -1  -6   1       61.63       84.12     11.63 o 
   0  -6   1      579.84      549.06     20.62 o 
   1  -6   1      351.74      301.91     23.51 o 
   2  -6   1        7.19       28.27     33.49 o 
   3  -6   1      141.63      175.13     26.23 o 
   4  -6   1        9.82       28.43     21.81 o 
   5  -6   1        2.44       -5.74     20.63 o 
  -9  -5   1       41.00       35.45     18.18 o 
  -8  -5   1      205.66      218.68     22.66 o 
  -7  -5   1       18.59       10.75     13.23 o 
  -6  -5   1      149.51      148.57     17.25 o 
  -5  -5   1      289.12      279.91     19.47 o 
  -4  -5   1     1083.10     1072.61     35.94 o 
  -3  -5   1     1516.47     1508.66     42.99 o 
  -2  -5   1       19.67        2.98     11.92 o 
  -1  -5   1     1564.97     1529.35     36.72 o 
   0  -5   1       90.91      145.82     16.35 o 
   1  -5   1       57.00       41.13     10.25 o 
   2  -5   1      695.94      689.62     34.63 o 
   3  -5   1       86.55      246.23     26.77 o 
   4  -5   1       51.42       54.51     21.19 o 
   5  -5   1      119.97      114.99     27.01 o 
   6  -5   1        3.32      -20.27     22.28 o 
  -9  -4   1        0.10      -11.92     20.87 o 
  -8  -4   1      243.70      288.53     27.97 o 
  -7  -4   1       40.27       56.19     14.19 o 
  -6  -4   1      387.18      348.66     20.78 o 
  -5  -4   1     1876.84     1720.60     48.11 o 
  -4  -4   1      935.25      883.93     29.83 o 
  -3  -4   1     1075.97     1298.42     36.88 o 
  -2  -4   1     1817.60     1878.13     47.13 o 
  -1  -4   1     1158.45     1146.42     31.98 o 
   0  -4   1     1435.72     1351.98     29.18 o 
   1  -4   1      195.14      209.85     13.30 o 
   2  -4   1      826.55      860.36     22.60 o 
   3  -4   1      166.71      250.47     58.31 o 
   4  -4   1       25.74       27.38     18.32 o 
   5  -4   1       21.16        0.74     30.07 o 
   6  -4   1       83.43       69.47     24.78 o 
   7  -4   1        3.89       -6.13     23.87 o 
  -9  -3   1       95.28      136.25     32.09 o 
  -8  -3   1       33.19       34.54     20.87 o 
  -7  -3   1      265.02      249.03     21.10 o 
  -6  -3   1      221.30      206.45     17.52 o 
  -5  -3   1       11.47       18.96      9.49 o 
  -4  -3   1     2910.54     2894.93     67.05 o 
  -3  -3   1      632.85      695.44     23.14 o 
  -2  -3   1     1509.47     1579.34     39.07 o 
  -1  -3   1     2573.77     2517.84     56.22 o 
   0  -3   1       27.88       38.42      6.06 o 
   1  -3   1     2633.14     2471.75     58.46 o 
   2  -3   1      565.38      515.49     26.69 o 
   3  -3   1      873.56      796.32     32.24 o 
   4  -3   1       38.73       41.51     16.85 o 
   5  -3   1        7.85       26.19     17.86 o 
   6  -3   1        2.12        8.73     17.35 o 
   7  -3   1        1.35        5.91     22.68 o 
  -8  -2   1      174.84      235.68     32.09 o 
  -7  -2   1       75.67       95.50     17.38 o 
  -6  -2   1      456.69      448.03     17.86 o 
  -5  -2   1      436.64      441.97     22.05 o 
  -4  -2   1      254.76      241.99     15.62 o 
  -3  -2   1      753.02      856.65     33.39 o 
  -2  -2   1      909.95     1061.75     19.91 o 
  -1  -2   1       78.29       93.29      5.85 o 
   0  -2   1     2208.72     2090.75     44.70 o 
   1  -2   1       35.21       30.25      5.10 o 
   2  -2   1     1907.50     1795.56     45.21 o 
   3  -2   1     2226.42     2532.86     62.16 o 
   4  -2   1      164.09      207.67     43.14 o 
   5  -2   1      885.97      782.83     34.72 o 
   6  -2   1        0.78      -18.94     15.93 o 
   7  -2   1       12.29       13.80     19.01 o 
   8  -2   1       19.25       19.07     22.33 o 
  -9  -1   1       89.85       63.65     30.51 o 
  -8  -1   1       96.46      136.54     21.48 o 
  -7  -1   1      555.44      502.06     27.17 o 
  -6  -1   1       64.34       72.04     11.02 o 
  -5  -1   1     2135.94     2019.88     40.40 o 
  -4  -1   1       60.24       77.32      6.09 o 
  -3  -1   1        1.97        0.74      3.18 o 
  -1  -1   1       20.76       28.44      3.74 o 
   0  -1   1        3.50        7.32      2.52 o 
   1  -1   1     4868.34     4609.85     73.78 o 
   2  -1   1     1161.78     1301.55     41.73 o 
   4  -1   1     2250.48     1965.50     71.90 o 
   5  -1   1        2.46      -12.50     14.12 o 
   6  -1   1      809.72      792.59     36.07 o 
   7  -1   1      132.71      141.28     39.72 o 
   8  -1   1      225.11      342.26     46.56 o 
  -8   0   1      180.32      222.11     26.15 o 
  -7   0   1        2.11       15.50     15.44 o 
  -6   0   1     1344.85     1184.41     39.95 o 
  -5   0   1      540.52      538.14     13.61 o 
  -4   0   1     1298.44     1185.92     20.17 o 
  -3   0   1      907.04      969.76     20.76 o 
  -2   0   1     2233.88     2377.44     39.94 o 
  -1   0   1       25.98       26.53      2.59 o 
   0   0   1     1080.94     1035.74     20.21 o 
   1   0   1     1887.82     1920.41     31.69 o 
   2   0   1     2293.70     2399.37     40.33 o 
   4   0   1       42.36       35.57      6.92 o 
   5   0   1     2062.41     2047.80     55.79 o 
   6   0   1      849.27      753.66     37.53 o 
   7   0   1      397.18      360.26     27.37 o 
   8   0   1      189.35      239.93     56.38 o 
   9   0   1      134.24      156.09     59.01 o 
  -8   1   1       15.65      115.23     24.69 o 
  -7   1   1        3.34       11.98     17.00 o 
  -6   1   1       18.07       11.78     14.19 o 
  -5   1   1      913.61      745.62     30.25 o 
  -4   1   1     1852.88     1687.60    135.29 o 
  -3   1   1      610.13      683.48     24.60 o 
  -2   1   1     3035.84     2851.80     81.19 o 
  -1   1   1     4127.78     4286.38     92.41 o 
   0   1   1      624.31      619.94     11.54 o 
   1   1   1      305.51      309.91      7.06 o 
   2   1   1     1157.11     1115.41     21.57 o 
   3   1   1      631.74      645.63     24.14 o 
   4   1   1      395.59      328.09     13.23 o 
   5   1   1      207.09      215.75     22.33 o 
   6   1   1      114.48      108.37     30.51 o 
   7   1   1      117.28      122.74     19.58 o 
   8   1   1      200.06      295.28     37.18 o 
   9   1   1      212.31      284.80     46.29 o 
  -8   2   1        2.09       24.89     21.52 o 
  -7   2   1       28.90       13.50     19.03 o 
  -6   2   1      171.17      171.08     23.07 o 
  -5   2   1      225.71      292.41     48.84 o 
  -4   2   1        6.54        6.96      5.37 o 
  -3   2   1     2134.50     2096.77     48.70 o 
  -2   2   1       71.89       70.78      6.43 o 
  -1   2   1    21190.19    16405.47   1005.05 o 
   0   2   1     2143.59     2158.87     36.39 o 
   1   2   1     5872.37     5691.05    113.07 o 
   2   2   1     4232.42     4212.90     82.91 o 
   3   2   1      684.98      708.26     31.74 o 
   4   2   1     4843.99     4606.80    149.57 o 
   5   2   1     1325.91     1238.22     39.07 o 
   6   2   1       67.63       61.78     11.31 o 
   7   2   1      242.91      258.78     30.42 o 
   8   2   1       33.26      129.24     30.51 o 
   9   2   1        2.65       -8.77     22.09 o 
  -7   3   1        2.22      -15.42     20.10 o 
  -6   3   1       62.21       66.17     20.72 o 
  -5   3   1       18.37       -1.52     15.92 o 
  -4   3   1       91.41       86.85     16.60 o 
  -2   3   1      718.18      650.09     19.27 o 
   0   3   1      945.04      890.87     19.55 o 
   1   3   1     2026.91     1974.11     37.41 o 
   2   3   1     3646.38     3481.42    132.48 o 
   3   3   1     4133.85     3951.08     96.97 o 
   4   3   1      225.34      231.77     14.53 o 
   5   3   1      241.30      189.73     22.97 o 
   6   3   1      412.59      384.74     17.67 o 
   7   3   1      305.76      344.52     27.68 o 
   8   3   1       61.64       94.17     24.55 o 
   9   3   1        0.70      -16.66     20.69 o 
  -7   4   1      108.90      116.70     27.58 o 
  -6   4   1        4.59       19.81     33.23 o 
  -5   4   1       13.16       19.80     17.94 o 
  -4   4   1      203.28      220.66     24.55 o 
  -3   4   1       84.15      126.11     18.46 o 
  -2   4   1     1354.08     1257.49     27.53 o 
  -1   4   1      136.56      113.02     13.81 o 
   0   4   1      567.25      624.58     17.24 o 
   1   4   1     3893.11     3942.94     70.32 o 
   2   4   1     2082.51     2092.17     50.79 o 
   3   4   1     3638.14     3694.11     82.29 o 
   4   4   1     3422.94     3055.79     71.68 o 
   5   4   1        1.99       -6.82      7.94 o 
   6   4   1      900.54      871.06     33.29 o 
   7   4   1      207.93      197.23     19.66 o 
   8   4   1      137.35      169.92     30.86 o 
   9   4   1       30.30       13.85     21.22 o 
  -6   5   1       86.15       81.19     26.46 o 
  -5   5   1       40.84       29.75     21.69 o 
  -4   5   1        1.87       10.15     17.45 o 
  -3   5   1     1174.07     1080.27     40.34 o 
  -2   5   1       24.03       55.58     20.25 o 
  -1   5   1        4.34        7.58      5.97 o 
   0   5   1     1103.55     1128.15     26.91 o 
   1   5   1      211.46      222.43     11.56 o 
   2   5   1      686.02      727.53     26.53 o 
   3   5   1     2330.17     2807.84     67.45 o 
   4   5   1      209.63      172.80     42.44 o 
   5   5   1     2209.02     2083.76     56.91 o 
   6   5   1      299.81      305.79     21.60 o 
   7   5   1      818.74      784.06     48.75 o 
   8   5   1      150.38      164.62     21.10 o 
   9   5   1       28.82       41.21     20.87 o 
  -5   6   1       46.51       27.30     27.09 o 
  -4   6   1      163.23      158.84     26.38 o 
  -3   6   1      104.76      108.78     22.43 o 
  -2   6   1      265.74      264.09     24.39 o 
  -1   6   1      125.12      140.29     21.31 o 
   0   6   1      483.03      534.45     19.18 o 
   1   6   1      209.36      186.33     12.71 o 
   3   6   1      198.25      302.49     30.34 o 
   4   6   1      859.49      819.19     31.83 o 
   5   6   1      202.50      233.29     19.60 o 
   6   6   1      335.28      345.00     23.22 o 
   7   6   1      333.58      319.36     23.80 o 
   8   6   1      196.73      226.61     23.21 o 
   9   6   1      336.30      293.42     52.69 o 
  -4   7   1       52.58       25.32     23.43 o 
  -3   7   1      119.30      158.95     26.16 o 
  -2   7   1       12.30        3.33     16.86 o 
  -1   7   1      516.89      505.56     28.41 o 
   0   7   1        4.05       -5.46      9.88 o 
   1   7   1      620.60      614.30     21.41 o 
   2   7   1      565.42      550.69     27.40 o 
   3   7   1      155.07      214.95     22.27 o 
   4   7   1      283.94      300.09     21.15 o 
   5   7   1      125.66      151.65     18.87 o 
   6   7   1        0.10       -8.33     10.26 o 
   7   7   1      244.48      206.92     32.27 o 
   8   7   1      209.28      248.04     24.34 o 
   9   7   1        7.10      -20.69     14.75 o 
  -3   8   1       29.47       25.64     23.84 o 
  -2   8   1      230.21      265.37     57.17 o 
  -1   8   1       63.05       79.32     20.29 o 
   0   8   1      260.53      272.42     23.12 o 
   1   8   1      218.70      212.16     21.49 o 
   2   8   1      318.01      318.53     23.67 o 
   3   8   1     1006.69      982.07     50.50 o 
   4   8   1      110.47      116.21     18.62 o 
   5   8   1       10.58        9.55     12.24 o 
   6   8   1      363.21      334.97     25.52 o 
   7   8   1       10.92        9.34     14.04 o 
   8   8   1       77.17      149.60     23.87 o 
  -2   9   1       14.37       31.93     22.59 o 
  -1   9   1        8.73       25.78     27.36 o 
   0   9   1        0.73       -0.53     24.20 o 
   1   9   1       83.20       99.36     20.16 o 
   2   9   1      424.08      353.45     26.28 o 
   3   9   1       82.74      138.54     21.52 o 
   4   9   1       46.47       81.83     24.11 o 
   5   9   1       46.53       51.98     17.31 o 
   6   9   1      292.78      306.57     26.52 o 
   7   9   1      151.42      137.05     22.49 o 
   8   9   1       12.20       26.19     17.79 o 
   0  10   1        8.61       -4.73     24.90 o 
   1  10   1       17.17      -30.34     21.39 o 
   2  10   1      113.78      114.27     22.44 o 
   3  10   1      431.24      428.07     30.44 o 
   4  10   1        1.90        1.21     15.13 o 
   5  10   1      428.45      427.72     30.62 o 
   6  10   1      108.94      149.00     24.93 o 
   7  10   1       85.70       77.89     30.77 o 
   2  11   1       55.51       46.47     29.11 o 
   3  11   1       15.27       27.88     28.23 o 
   4  11   1      100.51       96.38     23.53 o 
   5  11   1       25.30        8.09     48.49 o 
  -4 -10   2       30.85       39.93     26.30 o 
  -3 -10   2       20.63       10.85     37.53 o 
  -2 -10   2        3.98        0.88     27.18 o 
  -6  -9   2      287.53      264.81     27.21 o 
  -5  -9   2       58.77       78.56     20.89 o 
  -4  -9   2      342.20      367.20     29.04 o 
  -3  -9   2      166.30      153.00     32.70 o 
  -2  -9   2      117.23      108.30     21.62 o 
  -1  -9   2      102.42      115.73     31.74 o 
   0  -9   2        3.23        6.66     24.55 o 
   1  -9   2        7.69      -23.50     25.78 o 
  -7  -8   2      176.09      176.23     24.87 o 
  -6  -8   2       43.06       31.47     16.18 o 
  -5  -8   2      391.38      388.72     27.27 o 
  -4  -8   2       85.22       78.73     17.67 o 
  -3  -8   2       89.70       73.38     18.04 o 
  -2  -8   2     1047.51      991.89     41.27 o 
  -1  -8   2       12.96        2.68     14.63 o 
   0  -8   2      233.75      259.18     39.45 o 
   1  -8   2        1.27        5.26     24.55 o 
   2  -8   2       14.81       23.51     21.13 o 
  -8  -7   2        2.17       -8.32     15.04 o 
  -7  -7   2        6.55        9.21     19.03 o 
  -6  -7   2      248.13      230.32     22.09 o 
  -5  -7   2       12.27       21.60     14.06 o 
  -4  -7   2      298.50      314.69     23.24 o 
  -3  -7   2      472.93      459.66     26.80 o 
  -2  -7   2        4.22      -14.47     11.66 o 
  -1  -7   2      703.63      628.87     30.97 o 
   0  -7   2       88.06       78.21     26.83 o 
   1  -7   2      282.93      283.26     25.54 o 
   2  -7   2       29.56       36.53     19.19 o 
   3  -7   2       29.67       53.33     24.11 o 
   4  -7   2        4.01       33.77     42.09 o 
  -8  -6   2      165.02      156.65     23.12 o 
  -7  -6   2       32.77       32.52     15.17 o 
  -6  -6   2       20.99        9.85     13.22 o 
  -5  -6   2      105.36      154.01     24.29 o 
  -4  -6   2        6.49        6.18     11.16 o 
  -3  -6   2      272.46      278.75     20.30 o 
  -2  -6   2      382.14      390.06     22.71 o 
  -1  -6   2      132.98      168.26     18.10 o 
   0  -6   2      552.50      549.07     21.33 o 
   1  -6   2      539.75      513.13     37.00 o 
   2  -6   2       51.85       73.13     22.27 o 
   3  -6   2      269.88      278.64     30.49 o 
   4  -6   2       15.08       22.55     20.31 o 
   5  -6   2       41.15       56.04     26.07 o 
  -9  -5   2      198.18      189.26     24.85 o 
  -8  -5   2       10.34       -3.07     20.69 o 
  -7  -5   2      362.44      335.44     24.17 o 
  -6  -5   2       48.03       52.53     12.98 o 
  -5  -5   2      738.03      863.67     33.52 o 
  -4  -5   2      480.32      481.28     23.23 o 
  -3  -5   2       66.37       64.76     11.64 o 
  -2  -5   2      100.21      110.12     13.80 o 
  -1  -5   2      273.05      268.71     13.58 o 
   0  -5   2        5.85      100.90     11.64 o 
   1  -5   2      315.55      311.19     16.12 o 
   2  -5   2      281.83      291.86     39.98 o 
   3  -5   2       49.23       64.27     21.70 o 
   4  -5   2      773.86      701.25     54.89 o 
   5  -5   2        0.86       16.54     22.87 o 
   6  -5   2       67.00       78.99     28.08 o 
  -9  -4   2       35.54       -2.81     21.04 o 
  -8  -4   2      349.42      297.02     24.05 o 
  -7  -4   2      144.85      180.41     20.26 o 
  -6  -4   2     1664.71     1568.22     48.43 o 
  -5  -4   2      266.08      288.05     18.78 o 
  -4  -4   2      115.17      120.30     12.83 o 
  -3  -4   2     1744.89     1688.96     47.26 o 
  -2  -4   2      208.23      208.97     14.04 o 
  -1  -4   2      364.09      360.25     13.20 o 
   0  -4   2     3672.62     3592.25     62.94 o 
   1  -4   2      111.53      136.82     22.27 o 
   2  -4   2       19.33       16.68     16.22 o 
   3  -4   2      841.74      750.35     34.30 o 
   4  -4   2       47.49       54.73     20.75 o 
   5  -4   2       73.23      104.14     25.23 o 
   6  -4   2        5.06      -15.23     19.45 o 
  -9  -3   2       17.33        4.03     24.02 o 
  -8  -3   2       92.82       72.60     24.90 o 
  -7  -3   2      162.55      171.95     18.55 o 
  -6  -3   2       15.96       22.06     11.27 o 
  -5  -3   2      514.75      516.84     16.90 o 
  -4  -3   2     1216.09     1129.74     24.92 o 
  -3  -3   2       97.28       85.53      8.44 o 
  -2  -3   2      736.79      664.58     16.01 o 
  -1  -3   2      212.67      215.74      7.87 o 
   0  -3   2      398.30      410.19     10.04 o 
   1  -3   2      277.81      277.98     11.59 o 
   2  -3   2       19.15       24.23      6.87 o 
   3  -3   2      756.35      645.09     29.46 o 
   4  -3   2      504.62      494.01     28.98 o 
   5  -3   2       27.11        5.51     19.73 o 
   6  -3   2      194.96      214.84     55.41 o 
   7  -3   2       17.61        5.84     32.53 o 
  -9  -2   2       21.51       22.27     23.67 o 
  -8  -2   2       25.92       15.61     20.87 o 
  -7  -2   2       96.50       68.43     15.44 o 
  -6  -2   2      663.25      725.34     22.06 o 
  -5  -2   2      358.00      517.54     13.84 o 
  -4  -2   2     1478.66     1460.13     24.32 o 
  -3  -2   2     2941.01     2720.65     44.82 o 
  -2  -2   2      231.14      254.62     17.71 o 
  -1  -2   2    10211.49     9713.76    150.35 o 
   0  -2   2     1523.19     1591.38     29.41 o 
   1  -2   2     1273.64     1222.13     36.23 o 
   2  -2   2      309.20      264.03      9.46 o 
   3  -2   2        4.47        7.50     11.15 o 
   4  -2   2       37.64       18.03     14.07 o 
   5  -2   2       86.93      119.19     26.83 o 
   6  -2   2       15.12       33.90     19.78 o 
   7  -2   2       81.83       88.45     24.07 o 
   8  -2   2      116.94      170.17     60.67 o 
  -7  -1   2       92.00      132.43     27.62 o 
  -6  -1   2       77.58       98.29     10.76 o 
  -5  -1   2      801.27      820.13     17.83 o 
  -4  -1   2      805.51      790.45     16.19 o 
  -3  -1   2      357.66      324.01     10.93 o 
  -2  -1   2     6051.38     5827.72     91.79 o 
  -1  -1   2      566.25      614.88     13.52 o 
   0  -1   2    13493.88    12638.28    273.47 o 
   1  -1   2     1061.49     1123.06     25.48 o 
   2  -1   2     2330.20     2140.86     37.69 o 
   3  -1   2     1882.79     1763.68     45.94 o 
   4  -1   2      392.76      396.62     32.53 o 
   5  -1   2      236.16      206.92     27.53 o 
   6  -1   2       51.00       79.56     36.74 o 
   7  -1   2        5.57       -1.81     19.24 o 
   8  -1   2        3.02       27.75     30.51 o 
  -8   0   2        6.19       15.52     25.51 o 
  -7   0   2      112.41      163.96     30.25 o 
  -6   0   2        6.55       44.89     22.97 o 
  -5   0   2       22.18      122.60      8.61 o 
  -4   0   2      822.01      778.92     32.82 o 
  -3   0   2      386.81      385.50     12.28 o 
  -2   0   2      182.88      190.92      7.94 o 
  -1   0   2    13516.46    12347.22    218.28 o 
   0   0   2       11.45       28.76      5.26 o 
   1   0   2      655.00      612.79     12.99 o 
   2   0   2     7631.14     7270.81    113.52 o 
   3   0   2     1412.40     1421.54     27.10 o 
   4   0   2     1669.32     1513.17     40.04 o 
   5   0   2        3.43        0.32     15.34 o 
   6   0   2      375.95      364.50     25.26 o 
   7   0   2       40.05       46.55     19.40 o 
   8   0   2      112.36      116.49     24.84 o 
   9   0   2       52.53       69.25     54.54 o 
  -8   1   2      218.19      266.71     29.69 o 
  -7   1   2        4.60        4.80     15.95 o 
  -6   1   2      569.13      494.32     27.71 o 
  -5   1   2      129.34      204.73     26.65 o 
  -4   1   2      483.92      452.13     15.41 o 
  -3   1   2      153.83      170.94      9.07 o 
  -2   1   2      510.43      476.01     15.02 o 
  -1   1   2     7992.60     7623.08    234.88 o 
   0   1   2     2201.22     2471.46     66.28 o 
   1   1   2     1060.13     1014.93     18.37 o 
   2   1   2      126.95      135.42      6.98 o 
   3   1   2     1919.82     1972.93     35.89 o 
   4   1   2       13.68       14.25      7.96 o 
   5   1   2     1891.11     1865.21     38.17 o 
   6   1   2      146.48      179.69     20.70 o 
   7   1   2      194.96      280.65     53.66 o 
   8   1   2       15.17      -15.32     17.05 o 
   9   1   2       15.43       15.91     32.88 o 
  -8   2   2       16.89        6.34     21.16 o 
  -7   2   2      311.19      324.06     29.51 o 
  -6   2   2      236.41      257.93     31.83 o 
  -5   2   2      750.42      742.10     31.74 o 
  -4   2   2      547.93      543.51     17.47 o 
  -3   2   2      124.73      140.22     19.29 o 
  -2   2   2     2130.58     2009.07     36.69 o 
  -1   2   2     2927.34     3079.03     51.20 o 
   0   2   2     1645.22     4215.54    111.00 o 
   1   2   2      395.91      401.52      9.84 o 
   2   2   2        7.71       12.46      4.29 o 
   3   2   2      452.08      475.82     13.90 o 
   4   2   2     1534.22     1642.11     33.14 o 
   5   2   2      796.97      920.97     41.75 o 
   6   2   2     1138.04     1122.21     29.78 o 
   7   2   2      535.04      534.87     29.14 o 
   8   2   2      138.20      174.13     33.49 o 
   9   2   2      103.03      108.19     32.97 o 
  -7   3   2       11.33        3.49     23.32 o 
  -6   3   2      117.68       86.54     21.65 o 
  -5   3   2      216.74      252.25     57.69 o 
  -4   3   2      301.98      262.01     20.71 o 
  -3   3   2      503.25      450.33     15.07 o 
  -2   3   2     1289.95     1214.20     41.65 o 
  -1   3   2     1885.65     1809.76     33.92 o 
   0   3   2      144.50      410.06     12.20 o 
   1   3   2       14.73       17.02      5.87 o 
   2   3   2      446.31      465.09     12.29 o 
   3   3   2      346.31      289.51     22.80 o 
   4   3   2       29.18       33.58      7.19 o 
   5   3   2      660.90      707.95     38.18 o 
   6   3   2      118.15      148.78     13.93 o 
   7   3   2      229.17      245.67     57.78 o 
   8   3   2     1260.09     1179.97     65.76 o 
  -7   4   2       25.43       21.82     23.76 o 
  -6   4   2       35.80       32.60     21.74 o 
  -5   4   2       64.27       58.37     36.39 o 
  -4   4   2      122.33      130.97     20.54 o 
  -3   4   2       28.36       14.17     13.02 o 
  -2   4   2     6775.05     6430.17    105.82 o 
  -1   4   2      107.12      101.39      8.94 o 
   0   4   2      256.61      304.03     12.24 o 
   1   4   2      388.00      342.82     11.55 o 
   3   4   2     1010.18     1090.13     31.92 o 
   4   4   2     2837.80     2949.27     69.55 o 
   5   4   2      608.05      889.58     44.72 o 
   6   4   2      180.73      167.11     22.09 o 
   7   4   2      906.36      858.36     41.65 o 
   8   4   2       55.84       34.02     19.99 o 
   9   4   2      252.64      242.87     38.23 o 
  -6   5   2        4.57      -26.60     21.91 o 
  -5   5   2       25.64      113.58     25.43 o 
  -4   5   2       74.29       75.48     24.55 o 
  -3   5   2      287.49      337.15     34.02 o 
  -2   5   2      128.88      154.51     12.56 o 
  -1   5   2      932.10      853.72     23.09 o 
   0   5   2      897.31     1353.49     29.95 o 
   1   5   2      910.29      958.44     24.87 o 
   3   5   2        0.91       -2.10      7.25 o 
   4   5   2      662.48      585.69     24.26 o 
   5   5   2       66.36       86.71     13.65 o 
   6   5   2      192.03      201.33     23.41 o 
   7   5   2      294.78      267.76     22.32 o 
   8   5   2       21.96       31.64     15.85 o 
   9   5   2       44.76       31.39     23.50 o 
  -5   6   2        1.24       -1.27     36.30 o 
  -4   6   2       47.92       32.93     20.98 o 
  -3   6   2       87.43      100.42     22.34 o 
  -2   6   2      124.12      135.35     21.16 o 
  -1   6   2      254.44      246.52     14.77 o 
   0   6   2      437.37      395.58     16.80 o 
   1   6   2     1538.60     1474.45     32.74 o 
   2   6   2     1002.10     1033.20     34.35 o 
   3   6   2     3430.31     3265.56     78.71 o 
   4   6   2        0.72       -4.12      7.90 o 
   5   6   2     2024.32     1989.96     86.98 o 
   6   6   2      422.60      383.81     23.88 o 
   7   6   2      117.35      124.84     18.96 o 
   8   6   2      329.57      314.11     25.57 o 
   9   6   2        2.58       -9.19     18.94 o 
  -4   7   2       81.21       84.79     25.60 o 
  -3   7   2        2.48       -7.21     19.73 o 
  -2   7   2       32.67        6.30     17.86 o 
  -1   7   2      131.95      148.80     20.99 o 
   0   7   2      148.23      210.70     15.60 o 
   1   7   2       45.84       58.79     10.54 o 
   2   7   2     1292.47     1277.13     30.21 o 
   3   7   2       17.28       25.88     11.53 o 
   4   7   2     2464.80     2487.64     67.10 o 
   5   7   2      104.41      104.57     15.71 o 
   6   7   2      772.47      735.92     34.72 o 
   7   7   2      745.55      730.08     34.60 o 
   8   7   2      105.96      115.43     20.42 o 
   9   7   2      302.47      300.57     40.24 o 
  -3   8   2       92.72       95.56     25.15 o 
  -2   8   2        4.67       -8.13     18.80 o 
  -1   8   2       57.37       81.84     20.51 o 
   0   8   2       58.55       80.37     13.48 o 
   1   8   2       76.12       86.07     16.92 o 
   2   8   2        4.13      -21.01     20.08 o 
   3   8   2      750.72      747.72     33.43 o 
   4   8   2        2.99       -2.54     12.85 o 
   5   8   2       82.26       89.29     16.85 o 
   6   8   2      465.43      452.04     27.66 o 
   7   8   2      243.75      225.56     38.49 o 
   8   8   2      473.83      395.65     29.26 o 
   9   8   2       10.65      -27.70     31.83 o 
  -2   9   2      189.79      259.01     49.45 o 
  -1   9   2       55.18       45.07     21.19 o 
   0   9   2      190.27      227.44     37.35 o 
   1   9   2      125.34      142.62     21.13 o 
   2   9   2       12.62       12.36     18.24 o 
   3   9   2      396.65      438.71     28.16 o 
   4   9   2        5.94       -0.24     13.82 o 
   5   9   2      101.68      118.52     19.87 o 
   6   9   2      215.44      221.67     23.59 o 
   7   9   2      199.94      229.37     24.16 o 
   8   9   2       26.30       33.41     17.99 o 
  -1  10   2       32.63       39.28     30.69 o 
   0  10   2      101.91       65.76     31.39 o 
   1  10   2       54.30       31.21     27.00 o 
   2  10   2      389.54      390.88     28.00 o 
   3  10   2       92.80       72.31     19.75 o 
   4  10   2       65.78       74.29     19.67 o 
   5  10   2      102.74      111.24     21.41 o 
   6  10   2        0.45      -20.40     14.34 o 
   7  10   2      145.28      142.68     24.26 o 
   2  11   2        2.10       14.91     26.30 o 
   3  11   2       10.40      -10.80     16.48 o 
   4  11   2       20.61        7.93     18.07 o 
   5  11   2      107.04      129.95     33.49 o 
   6  11   2      120.47      138.26     25.13 o 
  -5  -9   3        1.51       -9.04     17.09 o 
  -4  -9   3       33.16       21.67     17.47 o 
  -3  -9   3       43.53       48.66     18.92 o 
  -2  -9   3       10.42       -1.93     24.02 o 
  -1  -9   3      336.88      258.12     39.98 o 
   0  -9   3        9.10      -26.30     25.25 o 
  -7  -8   3        0.59        0.26     17.11 o 
  -6  -8   3      230.21      258.94     35.60 o 
  -5  -8   3      179.19      209.40     24.73 o 
  -4  -8   3       21.15       17.76     15.95 o 
  -3  -8   3        7.59       -0.29     13.90 o 
  -2  -8   3       39.61       29.65     15.99 o 
  -1  -8   3       25.46       15.43     24.90 o 
   0  -8   3      120.39      114.33     33.32 o 
   1  -8   3       53.55       59.09     30.51 o 
   2  -8   3       52.55       15.26     33.32 o 
  -7  -7   3      260.53      317.22     26.41 o 
  -6  -7   3      164.12      165.19     21.66 o 
  -5  -7   3      301.34      314.63     25.14 o 
  -4  -7   3      563.26      589.02     31.00 o 
  -3  -7   3      266.82      358.77     36.47 o 
  -2  -7   3      344.68      356.40     24.54 o 
  -1  -7   3        7.15       -1.02     13.44 o 
   0  -7   3        2.14       11.40     22.45 o 
   1  -7   3       53.36       52.08     28.23 o 
   2  -7   3       10.03       18.79     21.22 o 
   3  -7   3       52.49       71.90     25.26 o 
  -8  -6   3      127.62      154.28     25.86 o 
  -7  -6   3       25.34       27.43     15.32 o 
  -6  -6   3      246.06      249.74     21.49 o 
  -5  -6   3      491.76      465.25     25.75 o 
  -4  -6   3       97.14       93.50     15.49 o 
  -3  -6   3     1571.56     1454.76     99.78 o 
  -2  -6   3       11.46        5.40     11.48 o 
  -1  -6   3      675.92      620.47     28.23 o 
   0  -6   3        3.91        5.48     10.65 o 
   1  -6   3       88.14       95.84     23.59 o 
   2  -6   3      166.64      191.38     27.18 o 
   3  -6   3       79.81       89.16     34.81 o 
   4  -6   3        7.98       -9.27     22.75 o 
  -8  -5   3       34.10       30.56     16.06 o 
  -7  -5   3      110.34       84.97     17.74 o 
  -6  -5   3        0.75       -0.77     11.36 o 
  -5  -5   3      593.74      533.45     26.04 o 
  -4  -5   3      561.69      502.04     24.81 o 
  -3  -5   3       17.23       23.60     15.26 o 
  -2  -5   3     1624.94     1501.63     44.05 o 
  -1  -5   3        1.17       -1.68      7.91 o 
   0  -5   3      866.42      821.10     23.91 o 
   1  -5   3      438.66      377.19     32.44 o 
   2  -5   3      337.39      394.20     27.19 o 
   3  -5   3       23.07       68.93     22.13 o 
   4  -5   3       29.29       39.31     20.98 o 
   5  -5   3        7.65        3.31     23.30 o 
  -8  -4   3       11.84       11.15     15.07 o 
  -7  -4   3        1.53       -0.08     11.73 o 
  -6  -4   3      244.28      218.21     19.51 o 
  -5  -4   3      112.11      145.98     12.11 o 
  -4  -4   3      343.31      367.09     14.71 o 
  -3  -4   3      554.96      557.38     18.78 o 
  -2  -4   3        3.03       11.96      7.37 o 
  -1  -4   3      735.07      683.86     15.23 o 
   0  -4   3      964.50      955.33     18.69 o 
   1  -4   3     1413.01     1279.29     40.15 o 
   2  -4   3      751.71      700.24     31.46 o 
   3  -4   3       80.24       66.31     20.05 o 
   4  -4   3       74.15       75.43     21.79 o 
   5  -4   3        2.90        9.70     30.07 o 
   6  -4   3       19.35       14.61     24.02 o 
  -8  -3   3      192.01      194.31     21.95 o 
  -7  -3   3      125.45      149.43     18.91 o 
  -6  -3   3      329.38      301.64     14.98 o 
  -5  -3   3      638.41      608.08     19.01 o 
  -4  -3   3       30.34       29.97      7.04 o 
  -3  -3   3       92.86      114.79     10.69 o 
  -2  -3   3      135.85      144.51      8.46 o 
  -1  -3   3        7.23       16.20      4.72 o 
   0  -3   3      802.88      749.25     16.76 o 
   1  -3   3     1383.78     1314.29     30.30 o 
   2  -3   3      301.82      318.75     15.51 o 
   3  -3   3     1579.64     1505.80     47.37 o 
   4  -3   3      167.28      193.89     22.69 o 
   5  -3   3      394.58      348.73     28.52 o 
   6  -3   3       49.30       46.42     22.94 o 
   7  -3   3       34.76       53.16     28.67 o 
  -8  -2   3        6.67        4.73     21.22 o 
  -7  -2   3      694.58      649.99     30.18 o 
  -6  -2   3      333.82      316.77     15.46 o 
  -5  -2   3      194.32      195.89      9.49 o 
  -4  -2   3      441.20      429.83     11.92 o 
  -3  -2   3       57.85       56.74      7.83 o 
  -2  -2   3      480.36      583.34     30.10 o 
  -1  -2   3     1036.56     1038.45     26.99 o 
   0  -2   3      384.84      410.25     12.93 o 
   1  -2   3      389.16      403.78     13.07 o 
   2  -2   3     1998.39     1961.05     37.16 o 
   3  -2   3      352.94      397.22     23.41 o 
   4  -2   3      601.90      449.83     26.04 o 
   5  -2   3      266.73      233.49     25.22 o 
   6  -2   3      158.01      166.54     42.52 o 
   7  -2   3      195.04      189.38     28.82 o 
  -8  -1   3       15.74       19.82     20.52 o 
  -7  -1   3       18.56       20.34     18.59 o 
  -6  -1   3      556.31      509.74     15.76 o 
  -5  -1   3      780.13      784.44     25.13 o 
  -4  -1   3       66.79       51.69      7.99 o 
  -3  -1   3     1016.66     1042.62     22.85 o 
  -2  -1   3      431.68      524.70     28.86 o 
  -1  -1   3       29.61       40.48      5.34 o 
   0  -1   3      427.24      423.27     12.14 o 
   1  -1   3      215.10      268.56     10.10 o 
   2  -1   3      647.65      647.78     22.11 o 
   3  -1   3     1498.72     1559.41     30.35 o 
   4  -1   3        3.00        0.21     11.45 o 
   5  -1   3      380.76      373.07     24.61 o 
   6  -1   3      293.37      278.14     48.66 o 
   7  -1   3      321.87      342.31     69.53 o 
   8  -1   3      116.47      270.46     49.36 o 
  -8   0   3       17.18       18.24     24.55 o 
  -7   0   3      173.08      172.85     44.98 o 
  -6   0   3      188.96      212.97     14.41 o 
  -5   0   3       95.95      110.11     11.22 o 
  -4   0   3     1481.85     1446.44     31.20 o 
  -3   0   3      362.77      448.35     30.58 o 
  -2   0   3     4265.45     4307.93     88.88 o 
  -1   0   3     1795.50     1795.66     47.96 o 
   0   0   3     3498.29     3473.81     56.33 o 
   1   0   3     5732.25     5474.85     86.92 o 
   2   0   3      311.52      386.31     11.58 o 
   3   0   3       89.65      562.54     30.34 o 
   4   0   3      866.58      845.12     19.81 o 
   5   0   3        4.35        0.03     12.52 o 
   6   0   3      435.36      409.29     27.35 o 
   7   0   3      135.99      146.62     32.53 o 
   8   0   3        1.64       -8.21     18.69 o 
  -8   1   3        0.72       55.68     21.39 o 
  -7   1   3       11.57        8.51     16.56 o 
  -6   1   3      220.24      221.10     22.90 o 
  -5   1   3      360.72      389.36     16.53 o 
  -4   1   3       21.85       24.10      7.50 o 
  -3   1   3     1288.27     1203.53     25.98 o 
  -2   1   3      602.27      569.51     14.61 o 
  -1   1   3     1725.47     1645.06     29.55 o 
   0   1   3     6512.80     6147.83    111.90 o 
   1   1   3     5315.00     4820.23    123.36 o 
   2   1   3     3333.58     3403.91     56.07 o 
   4   1   3     1263.18     1167.80     25.53 o 
   5   1   3      657.30      618.12     18.68 o 
   6   1   3        1.75       -8.96     19.90 o 
   7   1   3      325.41      289.07     35.95 o 
   8   1   3        2.49      -11.13     18.03 o 
   9   1   3       16.54       43.07     36.04 o 
  -7   2   3        1.13       -7.16     17.48 o 
  -6   2   3        0.57      -19.77     13.48 o 
  -5   2   3       39.09       41.17     14.32 o 
  -4   2   3      120.97      125.53     11.65 o 
  -3   2   3       59.82       83.20     13.33 o 
  -2   2   3      686.58      676.59     16.97 o 
  -1   2   3      749.25      718.74     22.62 o 
   0   2   3     1032.30      941.73     20.27 o 
   1   2   3     8084.30     7506.89    130.67 o 
   2   2   3      200.34      185.77      7.98 o 
   3   2   3     3832.67     4112.02    114.71 o 
   4   2   3       15.54        7.43      6.31 o 
   5   2   3      199.85      190.82     23.22 o 
   6   2   3      264.79      327.21     37.18 o 
   7   2   3        3.25        1.57     14.76 o 
   8   2   3       94.49      235.27     27.25 o 
   9   2   3       99.82      149.59     35.07 o 
  -7   3   3      184.06      156.49     26.92 o 
  -6   3   3       46.21       70.97     20.73 o 
  -5   3   3       13.74       13.92     15.55 o 
  -4   3   3      147.09      171.11     19.45 o 
  -3   3   3       36.21       65.75     32.79 o 
  -2   3   3      881.93      891.03     21.58 o 
  -1   3   3     2605.33     2612.49     46.34 o 
   0   3   3        2.28        0.48      4.40 o 
   1   3   3     2252.67     2277.40     39.62 o 
   2   3   3     3745.45     3856.92     63.54 o 
   3   3   3     1044.60     1198.39     24.88 o 
   4   3   3     2902.49     2917.89     52.62 o 
   5   3   3      338.20      348.03     15.26 o 
   6   3   3     1133.32     1049.25     28.30 o 
   7   3   3        7.34        6.54     20.43 o 
   8   3   3       15.75       40.05     27.44 o 
   9   3   3        6.46        3.33     21.04 o 
  -6   4   3       30.84       49.36     21.38 o 
  -5   4   3      171.48      212.81     25.98 o 
  -4   4   3        8.54        3.66     15.77 o 
  -3   4   3      250.45      229.45     28.04 o 
  -2   4   3     1109.45     1046.84     25.70 o 
  -1   4   3      495.68      540.93     16.66 o 
   0   4   3     2434.43     2483.08     45.00 o 
   1   4   3      130.02      136.29      7.64 o 
   2   4   3      856.97      890.91     19.83 o 
   3   4   3     2397.52     2407.37     43.72 o 
   4   4   3     1352.84     1394.70     30.00 o 
   5   4   3     1938.63     1970.85     40.56 o 
   6   4   3      476.35      467.07     19.03 o 
   7   4   3      767.81      707.85     24.76 o 
   8   4   3      103.37      155.36     29.11 o 
   9   4   3        2.86       -5.61     21.04 o 
  -6   5   3       68.27       71.55     25.96 o 
  -5   5   3        8.12      -18.64     17.90 o 
  -4   5   3      135.93      181.12     43.93 o 
  -3   5   3      859.37      879.23    113.98 o 
  -2   5   3       34.62       70.84     22.27 o 
  -1   5   3       80.91      103.59     16.19 o 
   0   5   3      736.86      754.21     20.74 o 
   1   5   3      263.59      230.39     14.09 o 
   2   5   3      284.29      260.81     37.18 o 
   3   5   3       67.71      122.57     12.63 o 
   4   5   3      250.52      241.15     11.51 o 
   5   5   3      824.19      807.53     44.77 o 
   6   5   3      657.41      613.39     27.94 o 
   7   5   3     1006.99      952.27     37.25 o 
   8   5   3       18.13       24.78     14.73 o 
   9   5   3      705.35      645.31     49.98 o 
  -5   6   3      168.70      203.32     29.88 o 
  -4   6   3      162.07      149.87     25.45 o 
  -3   6   3     1137.93     1011.16     63.30 o 
  -2   6   3      126.27      133.46     20.52 o 
  -1   6   3      930.53      839.86     24.62 o 
   0   6   3       13.47       29.38      8.89 o 
   1   6   3      367.87      401.47     15.92 o 
   2   6   3      938.94      848.43     21.71 o 
   3   6   3      326.05      395.81     20.39 o 
   4   6   3       16.91       32.11     10.37 o 
   5   6   3      103.32      113.04     14.05 o 
   6   6   3      335.52      333.69     22.62 o 
   7   6   3        4.96       -6.03     11.89 o 
   8   6   3      521.14      490.68     29.48 o 
   9   6   3       36.10       29.99     21.74 o 
  -4   7   3       14.11        1.69     21.65 o 
  -3   7   3      124.52      168.78     26.26 o 
  -2   7   3      268.36      303.46     45.24 o 
  -1   7   3       54.57       51.34     11.62 o 
   0   7   3      615.05      655.06     22.42 o 
   1   7   3      998.25      879.42     25.19 o 
   2   7   3       76.65       91.36     10.23 o 
   3   7   3      257.18      523.12     25.51 o 
   4   7   3      171.45      132.53     15.80 o 
   5   7   3      145.03      153.91     17.03 o 
   6   7   3      155.61      142.88     18.11 o 
   7   7   3        1.74        1.99     13.17 o 
   8   7   3       34.25       22.73     19.46 o 
   9   7   3      207.23      192.11     25.37 o 
  -3   8   3        1.01       25.38     35.25 o 
  -2   8   3       69.18       89.13     22.89 o 
  -1   8   3       15.69       10.08     16.87 o 
   0   8   3      292.35      277.35     17.76 o 
   1   8   3      238.73      227.89     16.35 o 
   2   8   3     1078.37      977.87     37.31 o 
   3   8   3       31.45       15.61     12.62 o 
   4   8   3      472.42      491.48     27.17 o 
   5   8   3      711.52      677.46     32.30 o 
   6   8   3      263.91      251.64     22.21 o 
   7   8   3      242.81      233.74     25.25 o 
   8   8   3       43.72       16.11     16.02 o 
   9   8   3       34.08       25.68     18.22 o 
  -2   9   3        1.28      -32.05     21.36 o 
  -1   9   3        0.92       -0.13     21.66 o 
   0   9   3        2.30       14.33     16.67 o 
   1   9   3      433.95      421.95     26.65 o 
   2   9   3        0.50        3.93     13.68 o 
   3   9   3      365.20      366.51     25.61 o 
   4   9   3      659.21      638.34     31.84 o 
   5   9   3      556.61      546.02     30.21 o 
   6   9   3      248.96      261.48     24.52 o 
   7   9   3       16.88       49.29     17.02 o 
   8   9   3      447.96      447.30     31.22 o 
  -1  10   3        7.54       16.31     27.71 o 
   0  10   3       11.98       17.36     27.88 o 
   1  10   3       26.61       10.52     23.32 o 
   2  10   3       74.05       60.06     17.97 o 
   3  10   3       93.43       89.93     18.35 o 
   4  10   3       89.16       93.50     20.10 o 
   5  10   3      122.32      120.28     20.81 o 
   6  10   3      103.16      109.88     21.21 o 
   7  10   3      367.70      355.32     29.81 o 
   1  11   3        6.61      -18.76     22.97 o 
   2  11   3       68.11      103.81     30.51 o 
   3  11   3       31.54       26.21     26.39 o 
   4  11   3       18.01       16.51     17.06 o 
   5  11   3      117.80      177.58     24.16 o 
   6  11   3       60.71       56.99     21.47 o 
  -3  -9   4        1.86        8.56     18.07 o 
  -2  -9   4      134.82      126.43     36.12 o 
  -6  -8   4       96.25      102.05     37.35 o 
  -5  -8   4       60.27       73.93     18.59 o 
  -4  -8   4        8.58       -9.88     14.22 o 
  -3  -8   4      249.50      240.67     24.98 o 
  -2  -8   4        0.28      -12.82     17.71 o 
  -1  -8   4       73.38       96.80     30.86 o 
   0  -8   4       69.40       48.92     29.46 o 
   1  -8   4        0.32       -8.94     26.48 o 
  -7  -7   4        3.28       -0.41     15.40 o 
  -6  -7   4       39.80       28.31     17.21 o 
  -5  -7   4       19.68        2.30     14.00 o 
  -4  -7   4      115.09      133.27     20.10 o 
  -3  -7   4       39.93        6.73     13.68 o 
  -2  -7   4      560.69      514.13     29.02 o 
  -1  -7   4       33.68       31.83     15.21 o 
   0  -7   4       87.04      112.93     29.99 o 
   1  -7   4       62.02       90.13     32.62 o 
   2  -7   4       84.27      125.80     26.53 o 
   3  -7   4      363.88      363.10     34.88 o 
  -7  -6   4      306.77      293.02     25.29 o 
  -6  -6   4       76.52       65.49     16.80 o 
  -5  -6   4       61.39       81.38     15.87 o 
  -4  -6   4       52.78       44.56     14.72 o 
  -3  -6   4      221.71      204.57     19.40 o 
  -2  -6   4       74.91       71.01     15.02 o 
  -1  -6   4      469.24      406.34     23.69 o 
   0  -6   4      179.87      192.07     18.83 o 
   1  -6   4       25.22        9.23     17.44 o 
   2  -6   4      264.13      284.01     29.86 o 
   3  -6   4       11.83       10.02     19.49 o 
   4  -6   4       66.21      106.63     28.08 o 
  -8  -5   4      164.42      183.87     23.92 o 
  -7  -5   4       90.79      117.66     19.71 o 
  -6  -5   4      254.75      244.68     23.32 o 
  -5  -5   4      386.85      382.04     29.37 o 
  -4  -5   4      204.88      185.00     14.09 o 
  -3  -5   4      330.96      319.02     14.93 o 
  -2  -5   4      123.66      124.95     11.12 o 
  -1  -5   4        8.40       12.03      7.28 o 
   0  -5   4      167.62      176.53     14.24 o 
   1  -5   4      115.08      128.12     21.00 o 
   2  -5   4      217.25      225.14     43.49 o 
   3  -5   4      366.99      355.92     28.73 o 
   4  -5   4        0.12       -8.97     20.55 o 
   5  -5   4       68.15      121.40     41.21 o 
  -8  -4   4       28.39       35.30     17.10 o 
  -7  -4   4      171.81      158.97     20.51 o 
  -6  -4   4      114.13      143.81     13.64 o 
  -5  -4   4      111.45      173.21     13.24 o 
  -4  -4   4     2095.83     1892.58     38.77 o 
  -3  -4   4        4.73       -6.80      6.68 o 
  -2  -4   4      674.76      679.07     19.07 o 
  -1  -4   4       82.00      103.87      9.44 o 
   0  -4   4       95.41      132.80      9.62 o 
   1  -4   4       14.19       14.62      9.54 o 
   2  -4   4      467.73      443.78     27.41 o 
   3  -4   4      127.46      126.67     23.36 o 
   4  -4   4       98.43       77.34     23.36 o 
   5  -4   4       41.69       32.19     22.29 o 
   6  -4   4       67.62       69.53     41.30 o 
  -8  -3   4       91.83      108.71     18.94 o 
  -7  -3   4        3.23       -0.17      9.02 o 
  -6  -3   4      225.48      238.34     14.47 o 
  -5  -3   4      578.59      582.36     19.47 o 
  -4  -3   4       44.32       49.10      8.50 o 
  -3  -3   4     2458.80     2293.65     87.50 o 
  -2  -3   4      176.17      157.66     24.56 o 
  -1  -3   4     4014.21     3770.78     65.40 o 
   0  -3   4      328.04      349.90     14.26 o 
   1  -3   4      492.45      474.24     23.28 o 
   2  -3   4      207.81      213.21     17.05 o 
   3  -3   4        3.77      -16.85     15.31 o 
   4  -3   4        1.17       -6.71     16.97 o 
   5  -3   4        2.37      -16.69     19.42 o 
   6  -3   4       17.44        8.56     22.18 o 
   7  -3   4        7.58       -4.91     23.92 o 
  -8  -2   4        5.16       -0.53     20.69 o 
  -7  -2   4       39.45       43.71     10.70 o 
  -6  -2   4       64.25       63.28     10.47 o 
  -5  -2   4      165.51      282.91     14.40 o 
  -4  -2   4     1105.75     1013.28     24.48 o 
  -3  -2   4      427.40      448.76     14.99 o 
  -2  -2   4     2550.91     2502.36     45.36 o 
  -1  -2   4     1856.42     2013.13     38.18 o 
   0  -2   4     1564.05     1823.04     93.23 o 
   1  -2   4     1779.77     1818.45     36.15 o 
   2  -2   4     1064.38      953.75     36.08 o 
   3  -2   4     1224.08     1114.96     38.85 o 
   4  -2   4       16.52       18.19     16.38 o 
   5  -2   4      248.14      287.70     53.04 o 
   6  -2   4        5.72       -1.60     19.78 o 
   7  -2   4        7.98      -16.13     30.34 o 
  -8  -1   4       82.45       67.86     26.13 o 
  -7  -1   4      175.79      194.02     20.92 o 
  -6  -1   4      124.28      145.73     17.31 o 
  -5  -1   4       17.44       31.10      8.82 o 
  -4  -1   4       45.85       37.38      7.73 o 
  -3  -1   4      276.06      234.86     10.80 o 
  -2  -1   4       13.71       29.71      5.87 o 
  -1  -1   4     1153.05     1123.79     23.68 o 
   0  -1   4     1634.97     1829.83     34.48 o 
   1  -1   4       19.98       34.67      6.62 o 
   2  -1   4     4963.12     4881.35     80.98 o 
   3  -1   4      104.80      102.63      8.00 o 
   4  -1   4     1003.52      853.56     34.14 o 
   5  -1   4      169.69      206.30     60.32 o 
   6  -1   4       97.31      117.66     22.14 o 
   7  -1   4      201.13      199.98     29.66 o 
   8  -1   4       59.48       35.44     27.18 o 
  -8   0   4      298.51      311.96     38.93 o 
  -7   0   4      124.20      186.77     29.90 o 
  -6   0   4      166.68      212.31     20.14 o 
  -5   0   4      557.31      521.05     19.30 o 
  -4   0   4       45.72       40.63      9.60 o 
  -3   0   4      304.90      365.29     13.05 o 
  -2   0   4     1387.42     1338.35     26.83 o 
  -1   0   4      250.29      287.95      9.94 o 
   0   0   4      810.14      865.31     36.26 o 
   1   0   4     1298.83     1256.19     32.89 o 
   2   0   4       20.23       15.42      5.19 o 
   3   0   4      265.91      238.57     11.97 o 
   4   0   4      617.55      562.32     16.36 o 
   5   0   4      443.85      462.39     63.65 o 
   6   0   4      524.18      824.52     52.61 o 
   7   0   4       74.47       56.99     22.01 o 
   8   0   4       21.85       35.19     48.31 o 
  -7   1   4       88.03       86.95     20.07 o 
  -6   1   4      289.03      284.95     39.28 o 
  -5   1   4      157.94      229.70     14.49 o 
  -4   1   4      637.46      633.54     19.87 o 
  -3   1   4      103.03      123.10     10.33 o 
  -2   1   4     1920.85     1835.72     41.41 o 
  -1   1   4       53.55       60.93      5.23 o 
   0   1   4        0.42       14.37      5.87 o 
   1   1   4     1285.58     1188.21     31.25 o 
   2   1   4      483.74      506.98     13.79 o 
   3   1   4      100.26      114.82     16.32 o 
   4   1   4      481.80      463.13     15.07 o 
   5   1   4      331.75      565.70     37.70 o 
   6   1   4      269.97      363.93     51.29 o 
   7   1   4      727.57      636.40     33.84 o 
   8   1   4        1.39       -8.81     20.78 o 
   9   1   4      286.25      311.63     73.91 o 
  -7   2   4       22.18       31.83     19.37 o 
  -6   2   4       32.08       20.72     29.37 o 
  -5   2   4      233.37      263.76     23.48 o 
  -4   2   4        0.12       -0.33      7.17 o 
  -3   2   4     1767.65     1588.37     33.50 o 
  -2   2   4      347.15      385.52     12.94 o 
  -1   2   4      614.09      663.00     16.00 o 
   0   2   4     1055.09     1106.48     27.09 o 
   1   2   4      274.00      337.11     13.79 o 
   2   2   4      275.39      276.66      9.50 o 
   3   2   4     1747.24     1702.60     50.94 o 
   4   2   4        0.66        3.91      5.69 o 
   5   2   4     1251.75     1217.30     28.75 o 
   6   2   4      918.61      917.30     35.27 o 
   7   2   4       24.77       35.19     16.58 o 
   8   2   4      276.22      282.24     66.63 o 
   9   2   4       17.10       12.42     30.86 o 
  -7   3   4       45.16       56.52     23.34 o 
  -6   3   4        5.60      -13.55     16.82 o 
  -5   3   4        7.84      107.78     27.36 o 
  -4   3   4      343.04      329.72     27.62 o 
  -3   3   4       91.53      131.11     11.22 o 
  -2   3   4      857.67      862.88     21.82 o 
  -1   3   4     1278.44     1122.08     24.47 o 
   1   3   4      464.21      451.87     11.86 o 
   2   3   4        7.56        5.95      3.88 o 
   3   3   4      384.25      311.64     11.72 o 
   4   3   4     1678.57     1847.73     36.75 o 
   5   3   4       18.48       22.72      8.21 o 
   6   3   4      478.40      476.64     47.58 o 
   7   3   4      370.56      368.77     37.00 o 
   8   3   4      131.59      162.05     22.26 o 
   9   3   4       88.98       95.39     31.74 o 
  -6   4   4        9.73      -12.54     18.48 o 
  -5   4   4        0.90       14.66     17.25 o 
  -4   4   4        3.28        0.19     14.53 o 
  -3   4   4      403.49      391.88     16.58 o 
  -2   4   4       13.68       21.78      7.72 o 
  -1   4   4       23.87       23.33      7.04 o 
   0   4   4     2496.93     2734.84     61.47 o 
   1   4   4      454.26      514.60     14.20 o 
   2   4   4     2222.17     1957.00     36.44 o 
   3   4   4      217.48      229.02     10.95 o 
   4   4   4     1143.67     1001.73     24.05 o 
   5   4   4      114.00      106.44     17.18 o 
   6   4   4      541.68      610.17     41.23 o 
   7   4   4      629.16      536.96     22.25 o 
   8   4   4       62.06       56.99     22.09 o 
  -6   5   4        9.83        4.73     36.12 o 
  -5   5   4        0.81       23.96     19.01 o 
  -4   5   4       95.67      102.72     21.94 o 
  -3   5   4      250.45      269.28     57.34 o 
  -2   5   4      551.35      506.40     19.01 o 
  -1   5   4      409.88      376.86     15.84 o 
   0   5   4      117.83      160.31     10.66 o 
   1   5   4     1675.54     1651.61     52.01 o 
   2   5   4      225.46      265.53     11.48 o 
   3   5   4     6210.53     6315.82    103.61 o 
   4   5   4       76.92       69.44      8.91 o 
   5   5   4     1251.45     1301.07     36.77 o 
   6   5   4      454.41      521.65     51.78 o 
   7   5   4        3.44      -11.37     10.80 o 
   8   5   4      101.55      102.76     25.60 o 
   9   5   4       37.79       26.83     21.74 o 
  -5   6   4        1.47       29.99     36.30 o 
  -4   6   4       11.42        8.29     19.20 o 
  -3   6   4      231.52      275.73     54.10 o 
  -2   6   4      165.31      164.54     14.75 o 
  -1   6   4      124.74      126.78     15.50 o 
   0   6   4      278.78      253.86     14.15 o 
   1   6   4       53.38       66.47     10.79 o 
   2   6   4     2130.79     2270.34     44.02 o 
   3   6   4      896.35     1002.65     24.71 o 
   4   6   4     2071.29     2046.53     41.39 o 
   6   6   4      589.61      528.70     26.86 o 
   7   6   4      500.14      469.47     26.96 o 
   8   6   4       58.57       53.61     16.98 o 
   9   6   4      120.83       88.91     27.00 o 
  -4   7   4      124.21      120.64     39.63 o 
  -3   7   4       44.80       26.79     21.19 o 
  -2   7   4        2.48       -2.54     16.59 o 
  -1   7   4       28.47       33.59     11.36 o 
   0   7   4       27.36       66.15     11.92 o 
   1   7   4        8.38       -1.14     10.04 o 
   2   7   4       90.92       93.99     11.00 o 
   3   7   4      268.56      257.53     13.77 o 
   4   7   4       59.09       43.52     12.55 o 
   5   7   4      335.06      309.54     21.13 o 
   6   7   4     1697.65     1655.55     52.17 o 
   7   7   4       74.37       60.32     16.31 o 
   8   7   4      625.76      520.87     30.70 o 
   9   7   4       23.28       10.08     19.11 o 
  -3   8   4       26.97       32.44     35.07 o 
  -2   8   4      157.46      171.45     29.46 o 
  -1   8   4       90.18       68.73     20.42 o 
   0   8   4      166.94      227.20     21.35 o 
   1   8   4      302.42      340.70     17.82 o 
   2   8   4      259.36      271.05     15.34 o 
   3   8   4      558.07      618.01     28.53 o 
   4   8   4        8.46       22.42     12.03 o 
   5   8   4      311.58      335.33     23.11 o 
   6   8   4       30.26       41.70     14.17 o 
   7   8   4      279.31      256.88     22.96 o 
   8   8   4       24.38       14.39     15.37 o 
   9   8   4      290.45      282.35     30.77 o 
  -2   9   4       52.00       33.32     34.19 o 
  -1   9   4       69.37       54.10     21.60 o 
   0   9   4       83.85      120.49     21.37 o 
   1   9   4        0.67      -10.09     14.03 o 
   2   9   4      394.23      365.71     24.42 o 
   3   9   4        4.89       -7.55     11.57 o 
   4   9   4      125.25      137.17     20.14 o 
   5   9   4      168.45      182.96     20.63 o 
   6   9   4       17.70        8.15     13.52 o 
   7   9   4       43.45       27.05     15.80 o 
   8   9   4      149.19      169.99     24.30 o 
  -1  10   4       39.09       77.68     33.49 o 
   0  10   4       34.08        5.96     27.53 o 
   1  10   4      160.15      187.87     22.53 o 
   2  10   4        0.12       -1.74     14.38 o 
   3  10   4      186.25      219.69     23.87 o 
   4  10   4       91.96      129.10     20.67 o 
   5  10   4       40.03       46.27     16.98 o 
   6  10   4      198.69      201.88     24.90 o 
   7  10   4       18.30       14.16     16.17 o 
   8  10   4        3.31      -15.62     27.00 o 
   2  11   4      134.02      120.58     21.79 o 
   3  11   4       43.82       28.32     18.00 o 
   4  11   4      121.96      148.39     23.07 o 
   5  11   4      183.15      163.98     23.97 o 
   6  11   4        7.53        7.88     17.38 o 
  -4  -8   5      108.92      144.08     23.25 o 
  -3  -8   5        4.63      -21.30     14.20 o 
  -2  -8   5      153.08      152.88     23.04 o 
  -1  -8   5       53.03       50.15     27.88 o 
   0  -8   5        1.57       -8.59     25.78 o 
  -6  -7   5       97.23      102.18     21.26 o 
  -5  -7   5      264.06      261.43     25.28 o 
  -4  -7   5        9.66        6.54     14.48 o 
  -3  -7   5      267.96      246.47     25.95 o 
  -2  -7   5      135.29      134.61     20.22 o 
  -1  -7   5       70.82       75.20     17.78 o 
   0  -7   5       82.59       68.91     29.64 o 
   1  -7   5        4.99       10.17     26.48 o 
   2  -7   5       17.67      -12.80     27.88 o 
  -6  -6   5      129.83      123.02     20.43 o 
  -5  -6   5       23.27       12.48     14.13 o 
  -4  -6   5      142.78      148.57     23.94 o 
  -3  -6   5       41.28       33.12     13.92 o 
  -2  -6   5      248.82      242.07     20.83 o 
  -1  -6   5      171.34      168.15     19.32 o 
   0  -6   5       39.05       24.90     23.67 o 
   1  -6   5       67.09       64.18     28.58 o 
   2  -6   5       20.38       27.70     21.02 o 
   3  -6   5       20.60       43.57     23.71 o 
  -7  -5   5        4.02      -15.83     14.00 o 
  -6  -5   5       64.66       74.69     16.18 o 
  -5  -5   5      124.31      127.23     13.54 o 
  -4  -5   5       87.00      101.39     11.57 o 
  -3  -5   5      756.80      724.97     22.83 o 
  -2  -5   5        6.33       12.04      7.77 o 
  -1  -5   5      227.43      222.38     16.58 o 
   0  -5   5      320.24      288.31     12.31 o 
   1  -5   5      420.85      404.63     26.60 o 
   2  -5   5      505.24      464.11     30.71 o 
   3  -5   5       61.63       65.12     22.09 o 
   4  -5   5       95.80      135.73     35.25 o 
  -7  -4   5       47.13       59.22     12.33 o 
  -6  -4   5       29.44       35.20     10.06 o 
  -5  -4   5        8.62       -9.96     10.18 o 
  -4  -4   5       81.17       80.64     10.40 o 
  -3  -4   5        9.91       25.05      7.75 o 
  -2  -4   5      539.79      597.19     18.96 o 
  -1  -4   5      570.47      532.16     15.18 o 
   0  -4   5      356.29      332.34     12.13 o 
   1  -4   5      733.96      630.81     23.54 o 
   2  -4   5      269.70      271.38     24.41 o 
   3  -4   5      152.00      179.09     26.29 o 
   4  -4   5       89.17       83.32     25.60 o 
   5  -4   5      194.89      236.03     80.49 o 
  -7  -3   5      123.28      123.86     14.00 o 
  -6  -3   5      321.25      294.90     16.85 o 
  -5  -3   5      285.76      259.09     14.30 o 
  -4  -3   5      117.28      119.92     13.35 o 
  -3  -3   5        9.04        3.46      8.35 o 
  -2  -3   5       47.46       83.04     15.77 o 
  -1  -3   5      141.67      145.41     11.87 o 
   0  -3   5      264.85      260.23     13.73 o 
   1  -3   5      254.22      281.68     14.82 o 
   2  -3   5      675.73      613.62     29.58 o 
   3  -3   5      255.20      305.35     26.26 o 
   4  -3   5      369.72      276.03     30.42 o 
   5  -3   5      219.66      207.12     29.23 o 
   6  -3   5      124.40      110.17     28.53 o 
  -8  -2   5       17.80       23.32     22.62 o 
  -7  -2   5      104.68      121.14     13.50 o 
  -6  -2   5      103.36       96.56     12.14 o 
  -5  -2   5     1071.76      973.55     34.69 o 
  -4  -2   5       78.04       90.94     12.55 o 
  -3  -2   5      867.11      869.72     23.02 o 
  -2  -2   5        7.11       19.94     14.62 o 
  -1  -2   5       84.00      107.72     10.03 o 
   0  -2   5      327.41      337.21     14.06 o 
   1  -2   5      725.19      671.71     20.25 o 
   2  -2   5       28.98       46.16      8.85 o 
   3  -2   5      318.93      318.85     23.77 o 
   4  -2   5      120.07      152.22     33.41 o 
   5  -2   5      142.68      127.93     24.74 o 
   6  -2   5      341.22      331.57     51.20 o 
   7  -2   5       21.78       29.12     24.33 o 
  -7  -1   5       75.33       63.01     11.70 o 
  -6  -1   5      358.32      369.82     33.14 o 
  -5  -1   5       19.51       13.49      9.48 o 
  -4  -1   5     1269.63     1246.82     29.28 o 
  -3  -1   5       33.26       25.78      6.89 o 
  -2  -1   5     2460.16     2656.03     73.65 o 
  -1  -1   5     1633.99     1618.62     32.58 o 
   0  -1   5     1464.89     1598.07     32.53 o 
   1  -1   5      786.82      715.68     20.55 o 
   2  -1   5      362.54      411.14     15.37 o 
   3  -1   5       37.50       71.99      8.73 o 
   4  -1   5       62.17       44.26     15.98 o 
   5  -1   5       61.97       90.83     26.39 o 
   6  -1   5       75.55       79.72     22.02 o 
   7  -1   5       51.47       88.22     48.92 o 
   8  -1   5      106.30      163.41     31.31 o 
  -6   0   5        1.65       -4.76      9.30 o 
  -5   0   5      327.36      313.44     19.47 o 
  -4   0   5      150.34      164.29     11.11 o 
  -3   0   5      507.53      503.67     16.18 o 
  -1   0   5     1276.27     1277.92     26.58 o 
   0   0   5     4216.52     4199.18     70.26 o 
   2   0   5     1556.88     1484.70     30.76 o 
   3   0   5       52.30      109.26      9.34 o 
   4   0   5      634.28      663.35     29.07 o 
   5   0   5      219.98      215.71     31.91 o 
   6   0   5       29.84       21.50     17.57 o 
   7   0   5       26.13       27.64     20.76 o 
   8   0   5        1.93       13.85     23.05 o 
  -7   1   5       42.39       92.59     30.69 o 
  -6   1   5        4.61        7.05     13.82 o 
  -5   1   5        1.92        0.47      8.31 o 
  -4   1   5        9.10        3.83      9.13 o 
  -3   1   5       51.30       73.64      8.47 o 
  -2   1   5      275.16      401.21     24.55 o 
  -1   1   5     1706.56     1717.32     32.62 o 
   0   1   5     1088.96     1083.19     22.36 o 
   1   1   5     5103.75     5058.87     82.71 o 
   3   1   5     1935.88     1841.03     39.68 o 
   4   1   5      345.37      365.25     14.61 o 
   5   1   5      326.23      327.93     22.67 o 
   6   1   5      544.89      477.19     29.15 o 
   7   1   5       34.69       30.04     35.16 o 
   8   1   5        3.78       52.58     21.96 o 
  -7   2   5       32.94       60.50     33.14 o 
  -6   2   5      165.35      195.70     36.65 o 
  -5   2   5        0.28        7.42      9.22 o 
  -4   2   5      283.14      293.06     15.05 o 
  -3   2   5      383.99      419.21     56.11 o 
  -2   2   5       28.59       23.15      9.64 o 
  -1   2   5      430.87      396.56     12.05 o 
   0   2   5      458.47      450.07     16.97 o 
   1   2   5        2.15        2.63      6.69 o 
   2   2   5      518.13      458.58     13.48 o 
   3   2   5       77.74      159.64     17.33 o 
   4   2   5      770.84      748.46     20.58 o 
   5   2   5      689.26      697.90     21.23 o 
   6   2   5       73.03       78.14     16.60 o 
   7   2   5        5.15       -3.93     14.97 o 
   8   2   5       10.82       58.44     36.21 o 
   9   2   5        6.60       27.58     37.61 o 
  -6   3   5        4.12        0.70     28.58 o 
  -5   3   5      132.08      210.95     36.47 o 
  -4   3   5       12.22        5.66      8.62 o 
  -3   3   5      238.76      230.24     13.68 o 
  -2   3   5      417.43      393.16     14.69 o 
  -1   3   5       91.21      118.84      9.18 o 
   0   3   5     1776.56     1735.34     40.86 o 
   1   3   5     1565.02     1480.88     35.52 o 
   2   3   5      168.36      179.30      8.18 o 
   3   3   5      361.93      362.35     13.32 o 
   4   3   5      703.60      647.48     18.72 o 
   5   3   5     1220.39     1135.19     33.78 o 
   6   3   5      591.75      547.98     20.32 o 
   7   3   5        0.27        6.14     13.98 o 
   8   3   5      712.04      667.59     35.65 o 
   9   3   5       22.77       65.15     61.37 o 
  -6   4   5       81.79       59.09     36.65 o 
  -5   4   5       13.46        5.26     30.16 o 
  -4   4   5      254.64      330.02     41.21 o 
  -3   4   5       50.15       54.56     10.20 o 
  -2   4   5      300.94      303.74     14.61 o 
  -1   4   5      351.08      351.30     17.47 o 
   0   4   5       18.74       16.60      6.04 o 
   1   4   5       19.28       17.47      5.44 o 
   2   4   5      353.32      341.65     11.72 o 
   3   4   5      115.39      446.55     14.18 o 
   4   4   5     1078.45     1102.20     26.09 o 
   5   4   5      721.21      756.23     22.54 o 
   6   4   5       44.62       57.42     11.93 o 
   7   4   5      504.35      509.39     27.45 o 
   8   4   5      247.41      383.33     39.10 o 
   9   4   5      392.20      347.03     38.93 o 
  -5   5   5       64.53       71.54     37.88 o 
  -4   5   5       13.88       -1.58     28.06 o 
  -3   5   5      225.80      254.18     18.85 o 
  -2   5   5      637.75      666.29     23.42 o 
  -1   5   5     1041.33      993.66     26.01 o 
   0   5   5      213.38      188.67     11.17 o 
   1   5   5        3.06       13.49      5.91 o 
   2   5   5       82.57      116.48     12.86 o 
   3   5   5      209.70      225.46     11.27 o 
   4   5   5       81.01      102.31     10.10 o 
   5   5   5      378.47      335.56     15.84 o 
   6   5   5       37.89       43.32     10.78 o 
   7   5   5        3.62       -6.14     10.53 o 
   8   5   5      436.51      430.85     38.23 o 
   9   5   5      113.22      137.48     31.74 o 
  -5   6   5        0.46      -39.28     32.44 o 
  -4   6   5        0.91       18.94     34.02 o 
  -3   6   5       79.79       81.54     34.02 o 
  -2   6   5       94.08       77.50     15.87 o 
  -1   6   5      408.55      430.27     22.24 o 
   0   6   5      105.56      144.41     15.00 o 
   1   6   5     1284.87     1071.72     26.16 o 
   2   6   5        4.11       -9.14      6.10 o 
   3   6   5      198.63      196.64     11.77 o 
   4   6   5      316.18      283.48     13.86 o 
   5   6   5       29.60       45.19      9.98 o 
   6   6   5      379.60      344.24     21.69 o 
   7   6   5      241.86      263.88     21.32 o 
   8   6   5       20.66      106.91     18.87 o 
   9   6   5      179.27      185.53     33.67 o 
  -4   7   5       48.57       -1.40     34.19 o 
  -3   7   5      121.97      157.29     39.10 o 
  -2   7   5       19.95       61.02     31.21 o 
  -1   7   5        2.41       -4.66     11.82 o 
   0   7   5      728.33      637.42     36.65 o 
   1   7   5        0.03        2.62      8.11 o 
   2   7   5     1103.43     1178.62     29.65 o 
   3   7   5      413.02      395.97     16.10 o 
   4   7   5      647.45      602.37     19.94 o 
   5   7   5      352.24      311.11     23.23 o 
   6   7   5       17.03        6.16     11.04 o 
   7   7   5      260.90      276.88     35.95 o 
   8   7   5      221.61      240.94     23.70 o 
   9   7   5        0.06        5.55     15.63 o 
  -3   8   5       25.44       84.17     37.88 o 
  -2   8   5        0.88      -25.08     29.81 o 
  -1   8   5       13.76      -28.76     25.08 o 
   0   8   5       13.73      -11.07     12.88 o 
   1   8   5      361.88      318.74     19.95 o 
   2   8   5      668.83      609.41     21.50 o 
   3   8   5      380.27      398.19     17.53 o 
   4   8   5      737.87      750.01     31.53 o 
   5   8   5      458.91      436.92     24.81 o 
   6   8   5      226.25      249.94     29.64 o 
   7   8   5        2.34       17.35     13.80 o 
   8   8   5      244.37      221.49     23.31 o 
   9   8   5      123.22      135.47     23.39 o 
  -2   9   5       18.01       81.19     39.81 o 
  -1   9   5        8.82      -23.32     29.99 o 
   0   9   5        3.38       -1.46     13.83 o 
   1   9   5       26.49       11.82     12.02 o 
   2   9   5        4.40       10.01     16.31 o 
   3   9   5      213.56      242.10     21.30 o 
   4   9   5      487.70      465.29     26.05 o 
   5   9   5      319.46      303.72     22.43 o 
   6   9   5       31.81       38.32     13.83 o 
   7   9   5      789.57      732.27     35.20 o 
   8   9   5       17.26       -2.64     14.70 o 
  -1  10   5       12.10        6.31     35.07 o 
   0  10   5      181.73      212.88     39.81 o 
   1  10   5       57.92       53.66     23.15 o 
   2  10   5        3.96        1.05     21.04 o 
   3  10   5       74.83       45.07     25.78 o 
   4  10   5       41.05       44.69     16.27 o 
   5  10   5        7.66       20.18     23.06 o 
   6  10   5      222.25      205.80     22.11 o 
   7  10   5        0.41       -4.27     14.54 o 
   8  10   5      299.10      376.45     30.78 o 
   2  11   5       15.86      -10.17     24.90 o 
   3  11   5       29.26       40.33     23.67 o 
   4  11   5       23.97       17.89     27.88 o 
   5  11   5        0.48      -20.17     21.74 o 
   6  11   5       36.34       28.06     17.47 o 
  -4  -7   6       38.71       48.15     18.02 o 
  -3  -7   6       50.73       37.96     16.30 o 
  -2  -7   6        7.97        3.40     14.95 o 
  -1  -7   6        6.23       -5.26     23.50 o 
   0  -7   6       73.85       68.04     29.46 o 
   1  -7   6        3.37       11.75     28.76 o 
  -5  -6   6      152.50      178.74     34.90 o 
  -4  -6   6       10.68        2.76      9.49 o 
  -3  -6   6      141.86      160.73     14.93 o 
  -2  -6   6       58.74       43.37     11.12 o 
  -1  -6   6        0.65       -8.68     11.67 o 
   0  -6   6        3.59        7.19     22.09 o 
   1  -6   6       35.68       16.83     25.78 o 
   2  -6   6       85.74       51.20     30.86 o 
  -6  -5   6      175.33      197.79     16.76 o 
  -5  -5   6        3.02        2.02      9.71 o 
  -4  -5   6      396.99      372.75     17.77 o 
  -3  -5   6      273.97      249.16     15.13 o 
  -2  -5   6      156.72      168.53     14.10 o 
  -1  -5   6       99.27      114.04     11.83 o 
   0  -5   6        1.56        7.77      8.02 o 
   1  -5   6       78.06      110.66     26.48 o 
   2  -5   6      259.38      300.77     34.11 o 
   3  -5   6       75.52       62.80     24.57 o 
   4  -5   6       32.16       42.38     24.98 o 
  -7  -4   6       57.61       70.14     12.59 o 
  -6  -4   6        5.65        2.05      9.60 o 
  -5  -4   6      244.85      263.14     15.47 o 
  -4  -4   6        0.94       -4.89      7.98 o 
  -3  -4   6      314.60      321.04     15.62 o 
  -2  -4   6      225.90      228.60     12.72 o 
  -1  -4   6      201.30      185.86     11.95 o 
   0  -4   6       70.05       64.26      9.02 o 
   1  -4   6      120.53      143.85     10.78 o 
   2  -4   6      148.30      165.59     25.65 o 
   3  -4   6       46.73       40.38     21.20 o 
   4  -4   6       39.31       45.26     23.98 o 
   5  -4   6        2.43       -0.27     23.58 o 
  -7  -3   6        6.32       -9.62     10.24 o 
  -6  -3   6       92.15      103.69     13.24 o 
  -5  -3   6       62.25       94.34     11.24 o 
  -4  -3   6      987.65      890.46     33.43 o 
  -3  -3   6      132.03      141.09     15.85 o 
  -2  -3   6      484.83      513.08     23.60 o 
  -1  -3   6      362.24      374.41     16.69 o 
   0  -3   6      339.70      320.55     15.87 o 
   1  -3   6     2027.17     1903.17     41.76 o 
   2  -3   6        3.17      -11.61     15.46 o 
   3  -3   6      419.94      372.96     27.87 o 
   4  -3   6        7.37      -12.08     18.70 o 
   5  -3   6        1.70       -7.02     26.39 o 
   6  -3   6        5.45       16.73     29.72 o 
  -7  -2   6       30.25       30.51     23.06 o 
  -6  -2   6        2.27       -1.55      8.97 o 
  -5  -2   6       60.81      129.75     15.15 o 
  -4  -2   6       59.56       66.21     12.50 o 
  -3  -2   6      367.80      346.57     15.90 o 
  -2  -2   6      197.32      198.89     12.72 o 
  -1  -2   6       71.13       77.52     10.12 o 
   0  -2   6      855.32      860.18     23.87 o 
   1  -2   6      148.77      179.45     18.70 o 
   2  -2   6      795.87      779.76     32.97 o 
   3  -2   6      303.10      311.14     42.35 o 
   4  -2   6      309.97      265.33     28.41 o 
   5  -2   6       58.87       45.92     38.23 o 
   6  -2   6       10.64       -1.35     21.65 o 
  -7  -1   6      121.10      123.53     16.98 o 
  -6  -1   6      238.18      219.99     19.34 o 
  -5  -1   6      159.76      155.15     15.84 o 
  -4  -1   6       22.72       31.20      8.64 o 
  -3  -1   6        1.48       -2.89      6.46 o 
  -2  -1   6       21.27       19.28      8.84 o 
  -1  -1   6       36.91       39.15      8.63 o 
   0  -1   6       52.90       77.87      9.05 o 
   1  -1   6      468.16      443.87     16.64 o 
   2  -1   6       60.29       56.20      9.59 o 
   3  -1   6      325.41      284.53     22.81 o 
   4  -1   6      562.13      544.56     47.43 o 
   5  -1   6       87.68      159.63     50.50 o 
   6  -1   6      389.87      378.15     54.54 o 
   7  -1   6        7.88      -32.02     21.35 o 
  -6   0   6      448.98      356.50     32.27 o 
  -5   0   6       12.15       40.56     10.22 o 
  -4   0   6      428.50      418.50     16.84 o 
  -3   0   6       22.23        9.02      8.37 o 
  -2   0   6      489.89      452.75     15.43 o 
  -1   0   6       21.97       26.66      6.78 o 
   0   0   6      686.20      869.76     36.47 o 
   1   0   6      371.78      360.15     21.94 o 
   2   0   6      324.12      310.65     18.54 o 
   3   0   6      306.77      340.34     15.03 o 
   4   0   6      199.18      238.74     41.21 o 
   5   0   6      773.82      685.44     34.00 o 
   6   0   6        4.13        8.79     23.41 o 
   7   0   6      557.21      436.79     33.74 o 
   8   0   6        1.49        2.81     23.94 o 
  -6   1   6        2.25       23.67     18.06 o 
  -5   1   6      436.01      412.76     22.11 o 
  -4   1   6      198.93      180.08     12.91 o 
  -3   1   6     1312.51     1134.30     34.63 o 
  -2   1   6      204.06      205.59     10.85 o 
  -1   1   6       56.21       86.72      7.09 o 
   0   1   6      453.19      426.70     12.88 o 
   1   1   6      164.16      178.86      9.46 o 
   2   1   6       24.35       14.29      6.79 o 
   3   1   6      410.47      341.72     14.45 o 
   4   1   6      272.07      313.31     14.96 o 
   5   1   6      135.20      135.97     24.11 o 
   6   1   6      735.60      656.78     33.23 o 
   7   1   6      132.59      162.84     25.65 o 
   8   1   6      133.16      112.82     50.94 o 
  -6   2   6       25.72       67.86     27.18 o 
  -5   2   6       88.93      155.17     40.24 o 
  -4   2   6      215.09      205.87     17.15 o 
  -3   2   6      511.94      502.85     22.01 o 
  -2   2   6      217.44      198.45     14.11 o 
  -1   2   6     1012.66      894.41     41.21 o 
   0   2   6       81.62      140.11     30.69 o 
   1   2   6     1128.59     1122.10     30.50 o 
   2   2   6      153.49      113.89      8.92 o 
   3   2   6      246.52      245.32     25.95 o 
   4   2   6      336.44      283.89     13.77 o 
   5   2   6      102.41      115.89     13.35 o 
   6   2   6       50.54       76.76     21.92 o 
   7   2   6       61.15       54.83     20.60 o 
   8   2   6       10.39       -4.63     18.54 o 
  -6   3   6        1.22       27.00     31.39 o 
  -5   3   6        3.37      103.99     33.32 o 
  -4   3   6        1.37       -5.74     11.16 o 
  -3   3   6       73.61      112.23     19.64 o 
  -2   3   6      402.19      335.38     18.17 o 
  -1   3   6      138.17      160.44     31.74 o 
   0   3   6     2559.04     2527.06     71.90 o 
   1   3   6      148.51      160.14     12.79 o 
   2   3   6     2523.41     2204.93     40.86 o 
   3   3   6      546.05      591.67     17.34 o 
   4   3   6      588.10      565.85     18.40 o 
   5   3   6      806.86      726.62     22.60 o 
   6   3   6      323.60      354.66     23.95 o 
   7   3   6       33.08       31.34     15.53 o 
   8   3   6       37.33       43.36     40.16 o 
   9   3   6       29.23       36.56     42.70 o 
  -6   4   6        3.43       13.50     33.32 o 
  -5   4   6       20.68       43.84     31.74 o 
  -4   4   6      171.08      208.76     27.88 o 
  -3   4   6        7.66        8.08     11.77 o 
  -2   4   6        3.03       14.71     10.33 o 
  -1   4   6      744.81      728.14     25.73 o 
   0   4   6        1.15        8.64     18.68 o 
   1   4   6      887.96      748.45     24.60 o 
   2   4   6      406.03      407.06     18.77 o 
   3   4   6     2133.34     2117.50     48.38 o 
   4   4   6      714.81      686.26     20.14 o 
   5   4   6        3.21       -1.91      7.60 o 
   6   4   6      419.72      470.54     24.39 o 
   7   4   6      310.53      305.98     31.13 o 
   8   4   6       30.02       11.29     15.61 o 
   9   4   6       33.34       58.92     28.23 o 
  -5   5   6        4.02       62.43     35.25 o 
  -4   5   6       58.46       87.33     34.90 o 
  -3   5   6        2.19      -10.71     12.13 o 
  -2   5   6        0.92       22.45     14.73 o 
  -1   5   6      173.27      167.19     16.05 o 
   0   5   6      367.38      475.75     29.55 o 
   1   5   6       15.70       29.20     15.87 o 
   2   5   6     1143.72     1064.92     31.62 o 
   3   5   6      459.97      436.98     14.90 o 
   4   5   6      488.85      476.41     16.85 o 
   5   5   6     2207.72     2139.53     44.41 o 
   6   5   6       26.74       68.19     15.41 o 
   7   5   6     1017.87      885.39     28.10 o 
   8   5   6        7.74        9.64     18.59 o 
   9   5   6       51.58       53.31     26.30 o 
  -4   6   6       13.88       55.94     36.47 o 
  -3   6   6      116.68      136.25     35.42 o 
  -2   6   6       41.25       72.54     32.18 o 
  -1   6   6        0.55       -8.94     12.63 o 
   0   6   6       21.13       53.82     12.97 o 
   1   6   6       59.42       70.89     14.08 o 
   2   6   6       28.53       59.69     12.64 o 
   3   6   6      339.68      328.97     19.17 o 
   4   6   6      456.53      428.54     16.45 o 
   5   6   6      123.90      142.06     12.55 o 
   6   6   6      524.92      504.24     20.46 o 
   7   6   6      115.32      126.53     17.51 o 
   8   6   6      318.92      292.61     23.35 o 
   9   6   6      169.98      189.21     32.97 o 
  -4   7   6       59.83       75.05     40.33 o 
  -3   7   6      157.72      203.76     43.14 o 
  -2   7   6      138.79      235.68     38.40 o 
  -1   7   6      133.70      159.22     24.73 o 
   0   7   6       52.26       62.05     20.25 o 
   1   7   6      401.37      573.18     67.25 o 
   2   7   6      262.76      262.62     21.04 o 
   3   7   6       55.35       82.29     16.75 o 
   4   7   6      104.14      119.46     22.36 o 
   5   7   6       78.09      120.30     14.80 o 
   6   7   6       15.04       30.69     16.48 o 
   7   7   6       69.43       74.06     16.20 o 
   8   7   6      119.72      144.06     20.45 o 
   9   7   6       64.22       53.13     24.02 o 
  -3   8   6        3.14      -12.27     37.00 o 
  -2   8   6      107.65      196.22     42.26 o 
  -1   8   6       11.53       17.89     16.66 o 
   0   8   6      164.58      158.22     46.47 o 
   1   8   6       21.51       18.34     13.05 o 
   2   8   6      413.79      366.82     23.85 o 
   3   8   6       29.16        4.93     12.55 o 
   4   8   6      167.50      187.99     35.77 o 
   5   8   6      554.37      498.89     40.86 o 
   6   8   6       59.49       56.75     14.65 o 
   7   8   6       14.13       -0.74     12.74 o 
   8   8   6      163.56      164.19     22.09 o 
   9   8   6       91.78      109.50     20.81 o 
  -2   9   6        0.24      -42.44     33.32 o 
   0   9   6        0.27        5.94     17.62 o 
   1   9   6      507.11      455.21     25.07 o 
   2   9   6        9.05       -0.90     13.83 o 
   3   9   6       40.12       31.39     22.97 o 
   4   9   6      195.68      183.77     32.62 o 
   5   9   6       83.91       80.14     25.78 o 
   6   9   6       69.76       61.02     28.06 o 
   7   9   6      119.28      126.08     29.99 o 
   8   9   6        2.73       -0.21     13.29 o 
   0  10   6       39.40       22.27     20.87 o 
   1  10   6       48.19       39.66     15.55 o 
   2  10   6      108.96       97.15     27.71 o 
   3  10   6       98.72       76.28     27.88 o 
   4  10   6       65.85       94.52     27.18 o 
   5  10   6      107.79       95.92     30.69 o 
   6  10   6        2.10        4.73     26.30 o 
   7  10   6       56.85       38.05     30.69 o 
   2  11   6       19.79       29.64     24.37 o 
   3  11   6       83.33       78.21     29.46 o 
   4  11   6      261.53      307.05     43.14 o 
   5  11   6       19.23      -37.61     25.08 o 
   6  11   6      279.08      327.74     46.47 o 
  -4  -6   7        0.10       -5.19      9.13 o 
  -3  -6   7      102.03      100.28     13.71 o 
  -2  -6   7      199.34      215.97     15.36 o 
  -1  -6   7       12.30       26.70     10.24 o 
   0  -6   7      114.96       68.39     29.64 o 
   1  -6   7        3.68       -9.29     26.30 o 
  -5  -5   7       17.06       10.94      9.75 o 
  -4  -5   7       13.15       10.40     10.70 o 
  -3  -5   7       10.55        8.09      8.90 o 
  -2  -5   7       24.43       13.24      9.57 o 
  -1  -5   7      270.27      225.12     14.12 o 
   0  -5   7       11.65        2.35     10.33 o 
   1  -5   7      115.75      140.46     34.72 o 
   2  -5   7      139.10      152.90     40.33 o 
   3  -5   7       24.96       32.24     24.23 o 
  -6  -4   7       91.13       86.11     19.73 o 
  -5  -4   7        7.18        0.22     12.80 o 
  -4  -4   7      213.13      234.68     16.05 o 
  -3  -4   7       40.23       65.90     11.44 o 
  -2  -4   7       31.79       48.05     19.64 o 
  -1  -4   7        6.10       28.76     19.29 o 
   0  -4   7       32.50       43.84     21.74 o 
   1  -4   7        0.35      -17.83     16.50 o 
   2  -4   7      215.69      213.14     53.31 o 
   3  -4   7       27.09       10.25     20.88 o 
   4  -4   7       86.31       72.64     25.76 o 
  -6  -3   7        4.89       -3.11     12.80 o 
  -5  -3   7      216.22      210.40     17.74 o 
  -4  -3   7       94.25       86.74     15.15 o 
  -3  -3   7      259.91      261.88     19.01 o 
  -2  -3   7      282.60      280.51     19.32 o 
  -1  -3   7       16.18       14.43      9.47 o 
   0  -3   7      116.99      146.70     14.18 o 
   1  -3   7      433.39      395.73     18.93 o 
   2  -3   7      371.63      366.50     27.39 o 
   3  -3   7      131.42      196.02     26.86 o 
   4  -3   7       31.65       32.95     21.72 o 
   5  -3   7       46.10       23.60     24.14 o 
  -6  -2   7       81.26       99.14     28.41 o 
  -5  -2   7        0.23      -24.20     16.13 o 
  -4  -2   7      190.86      220.60     28.58 o 
  -3  -2   7      490.56      457.30     22.72 o 
  -2  -2   7      114.63      181.89     14.81 o 
  -1  -2   7      380.03      410.24     17.92 o 
   0  -2   7      173.85      205.16     29.96 o 
   1  -2   7       91.08      105.61     13.14 o 
   2  -2   7       19.71       18.01     10.58 o 
   3  -2   7        2.51       36.50     20.39 o 
   4  -2   7       88.09      111.96     24.06 o 
   5  -2   7       44.36       67.92     24.31 o 
   6  -2   7       12.31       33.16     27.18 o 
  -6  -1   7        8.94       -4.03     17.54 o 
  -5  -1   7      234.89      216.56     25.95 o 
  -4  -1   7       31.91       18.59     14.20 o 
  -3  -1   7      209.22      218.75     18.78 o 
  -2  -1   7      950.31      991.12     32.44 o 
  -1  -1   7      356.55      358.43     27.00 o 
   0  -1   7     2615.40     2532.01     49.66 o 
   1  -1   7      341.66      362.81     19.55 o 
   2  -1   7      612.67      549.54     20.39 o 
   3  -1   7        6.24       99.40     20.79 o 
   4  -1   7       25.03       43.18     21.57 o 
   5  -1   7      154.74      146.99     25.67 o 
   6  -1   7       37.05       27.33     22.45 o 
   7  -1   7        3.10       20.90     42.96 o 
  -6   0   7       15.43       -0.18     19.29 o 
  -5   0   7        6.13      -11.05     17.89 o 
  -4   0   7       51.19       54.31     15.87 o 
  -3   0   7      222.28      205.16     18.72 o 
  -2   0   7      126.57      149.42     48.31 o 
  -1   0   7      460.58      437.85     21.52 o 
   0   0   7      234.26      246.58     20.16 o 
   1   0   7      563.00      561.62     18.76 o 
   2   0   7      311.08      339.86     15.71 o 
   3   0   7      712.72      937.31     38.84 o 
   4   0   7      198.69      248.72     25.55 o 
   5   0   7       18.80        5.44     17.81 o 
   6   0   7        6.50        8.00     20.49 o 
   7   0   7       28.33        8.99     26.65 o 
  -6   1   7       41.58       60.67     22.97 o 
  -5   1   7        1.16       -6.58     11.49 o 
  -4   1   7       13.84       28.03     12.93 o 
  -3   1   7      141.35      168.91     19.99 o 
  -2   1   7       80.04       79.27     17.62 o 
  -1   1   7      554.60      541.56     22.71 o 
   0   1   7      340.69      296.13     17.70 o 
   1   1   7      205.01      216.42     15.08 o 
   2   1   7      361.93      325.15     14.78 o 
   3   1   7      254.11      384.96     16.20 o 
   4   1   7      448.39      444.46     18.27 o 
   5   1   7      406.11      382.06     26.94 o 
   6   1   7       64.86       63.56     21.18 o 
   7   1   7        9.69       31.35     20.70 o 
   8   1   7       10.79       17.70     22.87 o 
  -6   2   7        0.88      -10.17     19.82 o 
  -5   2   7       73.50       86.23     16.34 o 
  -4   2   7        2.14       -1.69     10.96 o 
  -3   2   7       43.45       36.44     16.13 o 
  -2   2   7      177.41      205.64     17.23 o 
  -1   2   7      165.33      203.61     41.91 o 
   0   2   7      107.75      138.20     14.05 o 
   1   2   7      499.22      485.25     20.81 o 
   2   2   7      121.12      153.32     24.02 o 
   3   2   7      404.42      453.99     19.55 o 
   4   2   7      991.27      958.03     26.17 o 
   5   2   7       74.37       84.58     11.71 o 
   6   2   7      741.00      659.45     32.91 o 
   7   2   7       47.77       33.34     27.00 o 
   8   2   7      191.63      196.67     27.89 o 
  -5   3   7        0.22       -8.07     18.24 o 
  -4   3   7      362.36      307.27     21.08 o 
  -3   3   7      176.27      185.16     37.18 o 
  -2   3   7      127.40      296.14     18.34 o 
  -1   3   7       80.09       63.73     16.92 o 
   0   3   7      148.99      132.36     15.52 o 
   1   3   7      103.44      148.56     14.60 o 
   2   3   7        8.20       -2.75      9.38 o 
   3   3   7      453.84      472.28     33.67 o 
   4   3   7      239.36      222.53     41.38 o 
   5   3   7      604.66      613.97     21.56 o 
   6   3   7      617.35      550.98     29.46 o 
   7   3   7      508.72      487.92     30.78 o 
   8   3   7      153.21      213.86     28.31 o 
  -4   4   7      131.16      121.45     18.32 o 
  -3   4   7      194.96      205.00     19.21 o 
  -2   4   7      274.57      263.63     31.65 o 
  -1   4   7      273.36      274.93     18.02 o 
   0   4   7      472.47      432.98     21.04 o 
   1   4   7       37.39       47.87     12.07 o 
   2   4   7       62.07       95.46     15.78 o 
   3   4   7      127.27      189.99     18.06 o 
   4   4   7        2.82       15.85     10.91 o 
   5   4   7        7.01       10.63      9.18 o 
   6   4   7      118.91      115.96     13.48 o 
   7   4   7       39.30       37.81     22.62 o 
   8   4   7      261.87      276.23     57.25 o 
   9   4   7      132.00      341.24     42.96 o 
  -5   5   7        2.29       -8.59     31.04 o 
  -3   5   7      325.02      291.58     20.67 o 
  -2   5   7      131.10      168.12     18.24 o 
  -1   5   7      871.32      742.39     28.38 o 
   0   5   7      220.12      225.95     23.76 o 
   1   5   7      885.44      808.64     28.49 o 
   2   5   7      185.70      182.15     16.94 o 
   3   5   7      678.02      709.13     52.87 o 
   4   5   7     1001.02      925.48     30.87 o 
   5   5   7       85.96      121.84     17.23 o 
   6   5   7        2.63        2.56     12.95 o 
   7   5   7      351.40      376.07     28.41 o 
   8   5   7       18.15       50.34     17.16 o 
   9   5   7       29.20       18.59     25.25 o 
  -4   6   7       12.06      -49.80     34.90 o 
  -2   6   7       79.62       74.14     16.47 o 
  -1   6   7       72.66       83.21     15.79 o 
   0   6   7      232.50      223.59     26.92 o 
   1   6   7      417.24      356.61     24.73 o 
   2   6   7      348.97      393.24     20.89 o 
   3   6   7     1126.52     1187.24     35.83 o 
   4   6   7       64.79       65.34     14.40 o 
   5   6   7      299.62      263.15     21.19 o 
   6   6   7       15.88       15.56     18.59 o 
   7   6   7      165.80      178.56     28.85 o 
   8   6   7      122.52      165.54     29.28 o 
  -2   7   7        6.04       14.02     13.43 o 
  -1   7   7       55.13       25.41     15.02 o 
   0   7   7        2.71       -7.87     12.03 o 
   1   7   7       19.48        2.22     11.55 o 
   2   7   7      323.96      269.71     19.03 o 
   3   7   7      300.17      285.15     19.53 o 
   4   7   7     1089.28      988.41     33.27 o 
   5   7   7        0.38       11.59     14.19 o 
   6   7   7     1151.44     1115.05     38.41 o 
   7   7   7      104.26      127.31     27.88 o 
   8   7   7       73.76       97.32     27.18 o 
  -1   8   7       26.29       24.50     15.24 o 
   0   8   7        6.54        0.14     13.57 o 
   1   8   7        1.28        0.27     14.73 o 
   2   8   7      111.58      144.92     28.58 o 
   3   8   7       95.37      154.58     19.72 o 
   4   8   7        4.41       -8.84     13.45 o 
   5   8   7      179.86      205.87     31.74 o 
   6   8   7      130.07      118.36     25.95 o 
   7   8   7      454.22      435.58     40.86 o 
   8   8   7      171.74      227.08     36.47 o 
  -1   9   7        0.15       11.22     24.37 o 
   0   9   7       64.72       65.75     17.06 o 
   1   9   7       58.57       52.64     17.15 o 
   2   9   7        0.19       11.83     14.72 o 
   3   9   7      297.13      300.01     32.44 o 
   4   9   7       14.77        3.86     18.41 o 
   5   9   7        3.58      -12.10     22.09 o 
   6   9   7      200.51      224.28     37.35 o 
   7   9   7       43.83       42.09     28.06 o 
   8   9   7       75.19       54.18     28.06 o 
   0  10   7        1.63       -8.77     22.45 o 
   1  10   7        0.74      -18.55     14.53 o 
   2  10   7       38.71       55.81     31.91 o 
   3  10   7        0.16      -17.54     20.87 o 
   4  10   7      116.23      145.72     30.34 o 
   5  10   7       46.39       20.52     25.95 o 
   6  10   7       38.13       37.00     27.36 o 
   7  10   7      130.09      146.77     36.82 o 
   2  11   7       32.57       57.52     26.65 o 
   3  11   7       11.80       44.72     27.18 o 
   4  11   7        6.97       -5.96     22.97 o 
   5  11   7       23.85        6.14     27.88 o 
  -4  -5   8       90.39       61.87     17.27 o 
  -3  -5   8       70.85       63.54     14.03 o 
  -2  -5   8       74.09       77.77     14.78 o 
  -1  -5   8       32.19       46.58     11.40 o 
   0  -5   8      204.84      220.42     37.18 o 
   1  -5   8        0.77       20.87     23.32 o 
   2  -5   8       42.73       35.25     28.06 o 
  -5  -4   8        5.49        7.30     14.55 o 
  -4  -4   8       85.55       61.58     14.18 o 
  -3  -4   8      165.25      198.91     36.74 o 
  -1  -4   8      253.38      229.19     27.18 o 
   0  -4   8        5.08       21.39     21.04 o 
   1  -4   8      417.37      413.40     33.76 o 
   2  -4   8       66.32       48.18     21.18 o 
   3  -4   8       13.35       17.45     20.70 o 
  -5  -3   8        8.25        9.48     12.13 o 
  -4  -3   8       26.68        2.10     18.59 o 
  -3  -3   8        2.55       -2.10     16.83 o 
  -2  -3   8      123.67       84.87     22.27 o 
  -1  -3   8        2.50        3.86     15.08 o 
   0  -3   8      298.38      335.45     28.06 o 
   1  -3   8      125.40      133.01     15.67 o 
   2  -3   8       51.16       77.75     22.01 o 
   3  -3   8      170.61      191.25     28.26 o 
   4  -3   8        3.43       15.52     23.55 o 
  -5  -2   8      197.52      194.29     32.27 o 
  -4  -2   8       11.20       -4.56     15.43 o 
  -3  -2   8       11.95       18.06     16.66 o 
  -2  -2   8        9.63        9.64     15.96 o 
  -1  -2   8       14.54       18.70     18.85 o 
   0  -2   8       35.10       35.90     14.49 o 
   1  -2   8      316.17      314.13     25.43 o 
   2  -2   8       80.34       75.95     42.26 o 
   3  -2   8        5.48        8.44     19.51 o 
   4  -2   8       85.04       69.39     22.87 o 
   5  -2   8        9.72        6.03     22.09 o 
  -6  -1   8      112.41       71.54     25.60 o 
  -5  -1   8      151.83      159.57     29.64 o 
  -4  -1   8      163.04      195.52     29.11 o 
  -3  -1   8       66.73       60.65     15.36 o 
  -2  -1   8       55.56       62.78     15.71 o 
  -1  -1   8      155.82      197.91     18.89 o 
   0  -1   8      445.86      410.58     22.87 o 
   1  -1   8      106.91      109.63     33.05 o 
   2  -1   8      218.87      221.97     41.21 o 
   3  -1   8      158.26      207.87     25.52 o 
   4  -1   8       13.94       15.34     18.96 o 
   5  -1   8      260.39      284.63     35.86 o 
   6  -1   8       57.84      101.38     26.50 o 
  -6   0   8        0.59       -0.88     18.94 o 
  -5   0   8       54.88       63.13     23.67 o 
  -4   0   8      253.36      249.31     21.83 o 
  -3   0   8       45.77       16.41     13.46 o 
  -2   0   8       77.94       87.39     15.88 o 
  -1   0   8       12.70       23.77     13.06 o 
   0   0   8      252.51      266.33     18.45 o 
   1   0   8        4.70        9.69     11.31 o 
   2   0   8       47.66       54.53     14.47 o 
   3   0   8      158.70      175.25     17.69 o 
   4   0   8      184.85      192.12     25.58 o 
   5   0   8       23.59       33.51     18.75 o 
   6   0   8       68.84       59.17     24.43 o 
   7   0   8        8.31        7.22     24.31 o 
  -6   1   8       59.50       54.18     24.55 o 
  -5   1   8       27.33       69.21     17.95 o 
  -4   1   8       41.89       16.52     14.24 o 
  -3   1   8       62.29       79.21     15.37 o 
  -2   1   8       59.30       66.36     14.40 o 
  -1   1   8     1710.51     1608.88     63.13 o 
   0   1   8      101.51      135.00     16.80 o 
   1   1   8      575.29      554.71     24.34 o 
   2   1   8       97.87      136.16     15.88 o 
   3   1   8       35.66       37.52     12.26 o 
   4   1   8      157.07      136.34     16.49 o 
   5   1   8      309.93      332.07     45.86 o 
   6   1   8        3.63        8.79     20.27 o 
   7   1   8      120.75      106.18     25.70 o 
  -5   2   8       52.33       62.48     16.72 o 
  -4   2   8       35.47       64.13     15.33 o 
  -3   2   8        7.10      -18.07     12.05 o 
  -2   2   8      218.68      196.71     18.66 o 
  -1   2   8      106.09       93.26     15.18 o 
   0   2   8      651.54      683.96     38.14 o 
   1   2   8      153.61      197.02     34.02 o 
   2   2   8      699.18      635.89     25.41 o 
   3   2   8      178.77      185.52     21.92 o 
   4   2   8        7.01       -2.20     10.00 o 
   5   2   8       10.46       14.73     28.93 o 
   6   2   8       18.62       34.35     19.07 o 
   7   2   8        2.30       -3.12     19.46 o 
   8   2   8       22.00       25.11     37.88 o 
  -5   3   8        0.60       -8.34     14.68 o 
  -4   3   8        5.37      -12.83     16.05 o 
  -3   3   8       20.85       11.70     12.64 o 
  -2   3   8      109.19      127.27     17.61 o 
  -1   3   8      379.04      357.04     20.97 o 
   0   3   8       53.75       69.07     19.20 o 
   1   3   8      850.14      787.74     28.11 o 
   2   3   8      551.33      502.84     22.47 o 
   3   3   8      482.76      469.24     23.91 o 
   4   3   8      692.86      598.73     25.76 o 
   5   3   8       83.00       96.34     22.27 o 
   6   3   8      146.90      175.18     38.23 o 
   7   3   8       32.34       95.74     35.60 o 
   8   3   8        0.04      -10.83     26.04 o 
  -5   4   8        0.80       -2.81     24.37 o 
  -4   4   8       12.73       16.72     15.24 o 
  -3   4   8        6.28       -7.20     12.23 o 
  -2   4   8       94.96       85.36     15.76 o 
  -1   4   8       25.57       32.28     13.32 o 
   0   4   8      191.19      237.51     31.83 o 
   1   4   8      177.52      220.89     50.15 o 
   2   4   8      404.13      428.64     21.93 o 
   3   4   8      895.96      869.14     30.68 o 
   4   4   8        1.18       -9.77     11.04 o 
   5   4   8     1730.34     1751.63     48.00 o 
   6   4   8       10.49       14.01     12.85 o 
   7   4   8      230.97      286.36     43.84 o 
   8   4   8       71.63       90.83     37.35 o 
  -4   5   8        3.77       16.83     24.37 o 
  -3   5   8       45.31       50.88     15.76 o 
  -2   5   8       44.99       47.30     14.85 o 
  -1   5   8        2.06      -16.09     10.86 o 
   0   5   8        2.15       18.01     12.70 o 
   1   5   8       11.77       -5.49     10.91 o 
   2   5   8       90.37      105.51     20.69 o 
   3   5   8       13.71       14.99     12.46 o 
   4   5   8      771.38      737.70     28.56 o 
   5   5   8      390.38      355.17     22.49 o 
   6   5   8      165.52      157.91     44.45 o 
   7   5   8      144.46      189.03     38.75 o 
   8   5   8       63.15      116.44     37.18 o 
  -3   6   8       45.98       37.35     26.13 o 
  -2   6   8       87.16       75.77     21.22 o 
  -1   6   8      299.76      258.09     20.54 o 
   0   6   8       29.97       26.94     13.35 o 
   1   6   8      336.58      355.10     21.57 o 
   2   6   8       26.25       12.97     13.04 o 
   3   6   8       14.24       20.72     12.26 o 
   4   6   8        2.14        0.39     11.71 o 
   5   6   8       16.56       23.08     13.79 o 
   6   6   8        0.60        6.03     19.11 o 
   7   6   8       82.52      114.12     19.75 o 
  -3   7   8        7.06       17.18     28.23 o 
  -2   7   8      233.19      220.28     41.73 o 
  -1   7   8       86.86       68.73     36.04 o 
   0   7   8      374.09      343.74     23.11 o 
   1   7   8      152.14      171.18     42.00 o 
   2   7   8      242.35      264.20     32.70 o 
   3   7   8      372.63      339.50     23.94 o 
   4   7   8      187.79      183.71     26.74 o 
   5   7   8       29.84       35.44     15.73 o 
   6   7   8       72.72       97.56     18.90 o 
   7   7   8       24.96       18.76     21.74 o 
   8   7   8       68.00       87.85     27.00 o 
  -2   8   8       12.90       22.27     29.64 o 
  -1   8   8        2.13       13.60     16.62 o 
   0   8   8       82.34       92.70     18.83 o 
   1   8   8      162.03      176.79     21.16 o 
   2   8   8      173.85      205.77     54.18 o 
   3   8   8       71.10       77.68     32.09 o 
   4   8   8      188.23      232.29     22.47 o 
   5   8   8       51.05       74.80     17.71 o 
   6   8   8       18.14        9.47     21.04 o 
   7   8   8      122.83      155.19     32.44 o 
   8   8   8       19.18       40.86     24.55 o 
  -1   9   8        0.02      -14.38     27.00 o 
   0   9   8       22.45       24.47     18.24 o 
   1   9   8        4.46       34.05     25.43 o 
   2   9   8        4.18        4.73     15.25 o 
   3   9   8      467.27      406.13     30.69 o 
   4   9   8        0.08       13.12     15.33 o 
   5   9   8      369.22      379.12     39.10 o 
   6   9   8       19.51        8.77     23.85 o 
   7   9   8       44.20       41.03     26.65 o 
   1  10   8       33.51       39.29     17.22 o 
   2  10   8       59.78       57.72     18.75 o 
   3  10   8       29.37       28.23     23.67 o 
   4  10   8      127.10      133.27     30.34 o 
   5  10   8       32.71       71.54     28.58 o 
   6  10   8      188.80      214.46     38.40 o 
   7  10   8      113.99      114.33     34.90 o 
   4  11   8        0.15       -2.98     24.90 o 
  -3  -4   9       19.99       34.40     13.52 o 
   2  -4   9        4.36       50.33     38.05 o 
  -4  -3   9       70.66      121.00     27.88 o 
  -3  -3   9      259.75      279.34     36.12 o 
  -2  -3   9       15.81       13.33     18.06 o 
  -1  -3   9      219.65      224.63     28.06 o 
   0  -3   9        0.84       12.27     17.01 o 
   1  -3   9       55.10       70.32     37.88 o 
   2  -3   9        9.95       36.30     35.42 o 
   3  -3   9       11.83       54.01     36.47 o 
  -4  -2   9      186.70      176.93     29.81 o 
  -3  -2   9       15.03       10.00     17.01 o 
  -2  -2   9      252.92      260.40     28.06 o 
  -1  -2   9        7.56        7.14     14.30 o 
   0  -2   9      427.89      446.60     25.98 o 
   1  -2   9      218.53      248.53     22.77 o 
   2  -2   9      143.34      123.63     37.53 o 
   3  -2   9       99.77      102.76     39.28 o 
   4  -2   9       38.52       -9.64     37.88 o 
  -5  -1   9        4.44      -24.90     20.34 o 
  -4  -1   9        1.33      -17.36     16.66 o 
  -3  -1   9      178.78      191.14     29.81 o 
  -2  -1   9        7.45       23.13     13.32 o 
  -1  -1   9       77.52       91.67     18.28 o 
   0  -1   9      254.43      264.27     22.16 o 
   1  -1   9       22.34       27.53     14.72 o 
   2  -1   9      140.78      170.30     20.52 o 
   3  -1   9       14.80       19.99     34.72 o 
   4  -1   9      302.58      276.36     47.17 o 
   5  -1   9        0.50       59.62     40.16 o 
  -5   0   9        0.90        1.93     20.34 o 
  -4   0   9        3.66        1.75     18.76 o 
  -3   0   9       13.53      -19.80     13.20 o 
  -2   0   9        2.83      121.41     18.75 o 
  -1   0   9       60.80       64.35     15.95 o 
   0   0   9      257.46      242.96     22.36 o 
   1   0   9       24.85       37.05     14.05 o 
   2   0   9       48.97       49.07     15.07 o 
   3   0   9      119.85      166.78     19.04 o 
   4   0   9        1.49      -25.78     33.14 o 
   5   0   9      152.85      174.65     45.24 o 
   6   0   9       26.95       53.31     41.91 o 
  -5   1   9       46.15       48.92     23.67 o 
  -4   1   9       93.11       97.64     18.61 o 
  -3   1   9        0.40      -18.43     12.29 o 
  -2   1   9       79.31       89.06     24.46 o 
  -1   1   9      220.96      187.85     19.45 o 
   0   1   9      246.96      240.71     20.57 o 
   1   1   9      173.25      152.09     18.84 o 
   2   1   9       41.85       45.33     13.77 o 
   3   1   9      145.96      162.91     26.57 o 
   4   1   9      359.15      390.17     47.70 o 
   5   1   9      160.55      203.94     43.49 o 
   6   1   9       59.65       66.11     40.33 o 
   7   1   9      132.39      175.88     46.82 o 
  -5   2   9       40.16       44.79     18.99 o 
  -4   2   9       13.83       -8.47     22.88 o 
  -3   2   9       44.92       55.10     16.05 o 
  -2   2   9       68.64      106.27     39.45 o 
  -1   2   9       16.12       -3.39     12.56 o 
   0   2   9        9.75       10.53     12.28 o 
   1   2   9       84.69       90.77     16.08 o 
   2   2   9       88.92      111.68     16.63 o 
   3   2   9      168.67      300.19     20.59 o 
   4   2   9        7.77       -3.68     12.31 o 
   5   2   9       95.13      123.10     37.35 o 
   6   2   9       64.17       52.08     35.95 o 
   7   2   9      109.19      141.69     43.31 o 
  -4   3   9       59.67      112.02     20.29 o 
  -3   3   9       68.92       77.77     17.75 o 
  -2   3   9      524.08      480.64     31.39 o 
  -1   3   9        9.67        1.48     12.36 o 
   0   3   9      195.74      192.88     19.31 o 
   1   3   9        9.58        5.34     12.27 o 
   2   3   9        1.69       -1.32     10.06 o 
   3   3   9      200.81      222.14     47.35 o 
   4   3   9      170.27      197.11     23.94 o 
   5   3   9       64.45       70.26     16.04 o 
   6   3   9      332.94      406.12     48.92 o 
   7   3   9       66.27      127.66     41.56 o 
  -4   4   9       10.25       23.46     15.20 o 
  -3   4   9      109.81      100.44     19.64 o 
  -2   4   9       59.59       69.88     16.99 o 
  -1   4   9      275.92      260.69     20.27 o 
   0   4   9      111.61      136.21     18.39 o 
   1   4   9      306.44      332.06     21.14 o 
   2   4   9      221.46      201.02     19.01 o 
   3   4   9      141.84      171.15     29.99 o 
   4   4   9        8.48       18.70     12.79 o 
   5   4   9      103.21      111.39     19.55 o 
   6   4   9        1.60      -29.64     31.56 o 
   7   4   9       78.65      100.48     38.05 o 
   8   4   9        4.60       40.51     37.18 o 
  -3   5   9       10.29        0.86     15.38 o 
  -2   5   9       25.53       66.37     17.60 o 
  -1   5   9      134.75      146.25     22.18 o 
   0   5   9      135.36      168.61     38.84 o 
   1   5   9      340.75      299.67     21.34 o 
   2   5   9      344.49      310.17     20.82 o 
   3   5   9      785.27      784.37     36.12 o 
   4   5   9       18.38       17.01     14.21 o 
   5   5   9      132.71      121.73     18.64 o 
   6   5   9       50.63       52.95     17.07 o 
   7   5   9       25.18       49.10     33.32 o 
   8   5   9       11.29       63.65     34.37 o 
  -3   6   9        2.26        5.34     16.14 o 
  -2   6   9        0.20       -3.93     14.38 o 
  -1   6   9       13.50      -13.96     17.54 o 
   0   6   9      112.84      132.32     30.86 o 
   1   6   9       31.54       15.61     13.57 o 
   2   6   9      388.10      371.04     22.69 o 
   3   6   9       32.31       95.68     16.60 o 
   4   6   9      924.63      828.81     41.73 o 
   5   6   9       59.17       66.21     16.64 o 
   6   6   9      365.31      354.13     24.65 o 
   7   6   9      117.77      157.59     23.02 o 
   8   6   9       38.15       61.37     34.90 o 
  -2   7   9        0.82        6.29     16.56 o 
  -1   7   9        0.59        6.09     14.30 o 
   0   7   9        7.60      -12.00     13.20 o 
   1   7   9       19.99       17.71     15.29 o 
   2   7   9       30.87       34.94     21.31 o 
   3   7   9      219.73      275.78     29.11 o 
   4   7   9      254.38      278.07     21.69 o 
   5   7   9      143.37      197.83     22.20 o 
   6   7   9      122.86      142.83     20.89 o 
   7   7   9       62.17       96.62     20.10 o 
   8   7   9      198.42      221.65     33.84 o 
  -1   8   9        7.15      -20.49     15.18 o 
   0   8   9       30.14       34.00     18.34 o 
   1   8   9       16.87       -2.92     14.37 o 
   2   8   9       57.37       64.27     18.50 o 
   3   8   9       27.61       62.99     23.32 o 
   4   8   9        9.36       11.72     15.31 o 
   5   8   9        1.06       13.42     15.12 o 
   6   8   9      168.32      194.66     22.75 o 
   7   8   9      113.70      122.05     30.86 o 
   0   9   9       22.00       12.94     32.97 o 
   1   9   9       48.73       33.78     17.99 o 
   2   9   9      213.17      201.10     23.51 o 
   3   9   9       14.54       36.76     17.70 o 
   4   9   9        6.79       22.78     16.12 o 
   5   9   9      134.73      166.41     30.86 o 
   6   9   9       13.40       -2.98     22.62 o 
   7   9   9       30.50       18.76     25.78 o 
   2  10   9       11.59       37.00     28.14 o 
   3  10   9        6.35       14.48     39.02 o 
   4  10   9       25.65       35.60     26.13 o 
   5  10   9       11.23       25.95     27.00 o 
   6  10   9       32.54       22.09     28.06 o 
  -2  -3  10        0.89       -9.29     19.82 o 
  -1  -3  10       70.59       86.45     25.95 o 
   0  -3  10       93.97       88.73     25.95 o 
  -3  -2  10       18.40       11.40     23.32 o 
  -2  -2  10       13.62        4.73     20.69 o 
  -1  -2  10       13.89        0.00     19.11 o 
   0  -2  10        1.23        4.28     15.80 o 
   1  -2  10        7.19       23.02     16.74 o 
   2  -2  10        0.78       32.44     37.00 o 
   3  -2  10       78.64      114.68     41.73 o 
  -3  -1  10        7.63       -1.40     20.52 o 
  -2  -1  10      249.84      274.78     32.62 o 
  -1  -1  10       14.35      -18.46     14.78 o 
   0  -1  10       85.01      127.74     21.05 o 
   1  -1  10       18.04       10.10     16.06 o 
   2  -1  10       12.21        7.72     16.54 o 
   3  -1  10       26.48       27.18     36.30 o 
   4  -1  10       32.46       55.59     39.63 o 
  -4   0  10        0.49      -18.76     17.01 o 
  -3   0  10       56.65       94.52     25.95 o 
  -2   0  10       15.65       -1.17     14.82 o 
  -1   0  10      468.46      446.41     25.79 o 
   0   0  10      160.07      148.47     20.05 o 
   1   0  10       62.96       52.31     17.29 o 
   2   0  10      103.46      116.28     19.80 o 
   3   0  10       17.94       42.96     35.95 o 
   4   0  10       23.87       31.39     38.23 o 
   5   0  10       24.05       24.55     40.33 o 
  -4   1  10       20.33       23.85     19.46 o 
  -3   1  10        9.98      -16.22     13.75 o 
  -2   1  10      131.17      120.35     19.71 o 
  -1   1  10      119.38      121.64     19.62 o 
   0   1  10       28.88       32.20     14.95 o 
   1   1  10      176.67      191.50     19.85 o 
   2   1  10        0.05      -17.28     12.27 o 
   3   1  10      251.41      210.02     21.86 o 
   4   1  10        8.09      -19.11     34.37 o 
   5   1  10       12.12      -20.69     36.65 o 
   6   1  10        4.68       47.70     41.21 o 
  -4   2  10        8.20        3.90     15.93 o 
  -3   2  10        2.01       24.95     16.16 o 
  -2   2  10       55.01       60.99     16.35 o 
  -1   2  10      285.53      261.04     21.65 o 
   0   2  10       13.93       20.25     15.05 o 
   1   2  10       52.28       58.61     15.24 o 
   2   2  10      223.57      192.50     40.24 o 
   3   2  10        3.24      -14.96     20.17 o 
   4   2  10      417.40      364.53     23.77 o 
   5   2  10        0.91       33.67     35.42 o 
   6   2  10      134.59      157.82     45.59 o 
  -3   3  10       14.99       31.42     16.14 o 
  -2   3  10      146.08      147.89     21.15 o 
  -1   3  10      138.49       86.80     18.39 o 
   0   3  10       77.09       55.16     18.59 o 
   1   3  10      101.11       87.93     24.29 o 
   2   3  10        4.41       -5.17     12.50 o 
   3   3  10      346.87      319.70     22.05 o 
   4   3  10      138.75      115.38     23.50 o 
   5   3  10      155.21      238.83     42.96 o 
   6   3  10       92.06       50.33     38.05 o 
   7   3  10       40.43      110.82     39.10 o 
  -3   4  10       57.02       20.59     15.83 o 
  -2   4  10       40.27       23.02     16.05 o 
  -1   4  10       30.23       58.20     17.48 o 
   0   4  10        7.79        2.54     13.96 o 
   1   4  10       19.47       41.83     14.07 o 
   2   4  10       47.75       58.28     22.36 o 
   3   4  10       22.73       17.28     12.79 o 
   4   4  10       66.23       65.50     17.36 o 
   5   4  10        3.52       11.91     14.46 o 
   6   4  10       14.70       -1.58     31.74 o 
   7   4  10      322.28      389.99     53.48 o 
  -3   5  10      242.42      244.94     26.74 o 
  -2   5  10        3.16      -10.68     15.17 o 
  -1   5  10      143.36      155.56     21.35 o 
   0   5  10        1.22       18.11     13.32 o 
   1   5  10       24.64       33.04     22.27 o 
   2   5  10       24.43       16.86     13.48 o 
   3   5  10       91.15       78.20     16.74 o 
   4   5  10        6.39        7.20     21.39 o 
   5   5  10       48.64       45.51     16.09 o 
   6   5  10       44.30       93.71     33.41 o 
   7   5  10        6.79       -3.86     34.37 o 
  -2   6  10       95.87      105.16     21.11 o 
  -1   6  10       56.45       54.86     18.15 o 
   0   6  10      118.31      136.38     21.66 o 
   1   6  10       92.20       92.74     19.59 o 
   2   6  10        0.07        6.09     31.04 o 
   3   6  10       15.47       -2.78     17.71 o 
   4   6  10       49.87       40.19     16.30 o 
   5   6  10        5.30       -6.51     14.18 o 
   6   6  10       39.25       28.84     17.52 o 
   7   6  10       28.76       23.70     19.64 o 
  -1   7  10       16.04       33.93     17.79 o 
   0   7  10       46.99       50.00     22.18 o 
   1   7  10       29.53       28.28     17.68 o 
   2   7  10      153.36      152.44     21.93 o 
   3   7  10        1.73      -10.00     13.03 o 
   4   7  10       56.81       71.26     19.05 o 
   5   7  10        2.58        3.25     33.05 o 
   6   7  10        0.11       17.04     16.96 o 
   7   7  10       55.05       90.71     20.90 o 
   0   8  10       26.51      -21.95     15.95 o 
   1   8  10       59.60       68.94     20.78 o 
   2   8  10        4.31       14.38     15.47 o 
   3   8  10      416.61      343.89     24.96 o 
   4   8  10        3.11        3.06     15.84 o 
   5   8  10       95.15      109.92     21.05 o 
   6   8  10       84.51      138.27     36.30 o 
   7   8  10       26.53       18.06     22.45 o 
   1   9  10        2.97        3.09     17.06 o 
   2   9  10      195.67      192.01     25.03 o 
   3   9  10       62.21       61.33     19.92 o 
   4   9  10       33.68       31.31     17.77 o 
   5   9  10       31.36       37.56     18.15 o 
   6   9  10       69.57       78.73     26.65 o 
  -1  -1  11       58.81       33.84     23.50 o 
   0  -1  11       14.93        8.83     17.07 o 
   1  -1  11       75.69      102.56     20.75 o 
   2  -1  11        1.77       42.61     38.40 o 
  -2   0  11        0.19        4.24     16.65 o 
  -1   0  11        0.80        0.37     14.78 o 
   0   0  11       10.55       -1.26     15.88 o 
   1   0  11        8.37        0.66     18.94 o 
   2   0  11       98.74      113.44     20.98 o 
   3   0  11        0.14       26.65     35.95 o 
   4   0  11       82.68       85.40     44.36 o 
  -2   1  11        7.16       32.61     17.16 o 
  -1   1  11       27.15       63.77     18.96 o 
   0   1  11        5.49        2.13     16.02 o 
   1   1  11        1.26       -8.55     13.85 o 
   2   1  11       13.45       32.10     16.74 o 
   3   1  11       64.49       74.57     18.74 o 
   4   1  11       78.35       87.50     40.86 o 
  -2   2  11      150.46      161.96     45.77 o 
  -1   2  11       65.16       56.25     18.45 o 
   0   2  11       70.99       75.92     18.20 o 
   1   2  11       56.77       43.84     26.13 o 
   2   2  11       90.34       95.93     20.13 o 
   3   2  11        4.79       11.92     15.10 o 
   4   2  11       36.21       -5.26     33.32 o 
   5   2  11       65.36       52.43     42.44 o 
  -2   3  11       64.47       55.75     19.10 o 
  -1   3  11       10.07       -5.72     14.36 o 
   0   3  11      138.34      168.75     30.86 o 
   1   3  11       29.90       38.62     16.35 o 
   2   3  11      350.41      275.56     30.60 o 
   3   3  11        8.27       31.10     24.29 o 
   4   3  11        0.36       10.84     16.17 o 
   5   3  11        2.83        7.89     34.02 o 
   6   3  11        1.21       47.52     39.63 o 
  -2   4  11       33.66       13.61     17.60 o 
  -1   4  11       19.27        3.54     15.86 o 
   0   4  11        4.56        8.80     15.17 o 
   1   4  11      194.22      164.39     33.84 o 
   2   4  11       17.00       11.09     14.05 o 
   3   4  11      396.31      465.83     27.21 o 
   4   4  11       78.98       69.17     18.13 o 
   5   4  11      206.08      188.51     24.07 o 
   6   4  11       30.56       44.89     37.70 o 
  -1   5  11        3.58        0.25     16.05 o 
   0   5  11       21.99        5.02     28.41 o 
   1   5  11        3.51      -10.75     14.47 o 
   2   5  11      155.17      170.88     22.62 o 
   3   5  11      217.65      207.44     23.67 o 
   4   5  11       59.06       37.26     16.82 o 
   5   5  11      214.51      222.53     24.26 o 
   6   5  11       69.36       73.95     19.80 o 
  -1   6  11        0.03        0.67     16.34 o 
   0   6  11       11.21      -19.77     15.85 o 
   1   6  11        2.59        2.61     14.70 o 
   2   6  11        7.62       22.50     17.18 o 
   3   6  11       11.59        4.40     26.30 o 
   4   6  11       26.91       32.85     17.27 o 
   5   6  11       23.59       12.00     19.46 o 
   6   6  11      167.83      168.53     23.57 o 
   0   7  11        6.10        1.41     20.78 o 
   1   7  11       69.54       57.70     19.10 o 
   2   7  11       22.81       11.90     15.83 o 
   3   7  11        2.23       16.56     15.70 o 
   4   7  11       62.43       82.95     19.61 o 
   5   7  11       15.93       18.75     18.44 o 
   6   7  11        1.23      -17.38     16.09 o 
   1   8  11        5.68        5.81     16.77 o 
   2   8  11        4.79       -3.48     16.25 o 
   3   8  11       55.97       42.46     18.62 o 
   4   8  11        6.43       -9.14     19.64 o 
   5   8  11       39.41       11.21     20.60 o 
   0   1  12       65.78       48.96     20.48 o 
   1   1  12        6.86      -11.50     15.24 o 
   2   1  12       88.97       80.48     20.91 o 
   0   2  12        4.35       13.43     16.61 o 
   1   2  12      119.16      129.25     23.18 o 
   2   2  12        7.25      -22.82     15.21 o 
   3   2  12      107.37      125.51     22.41 o 
   0   3  12        0.72      -10.30     18.85 o 
   1   3  12       62.84       55.67     19.38 o 
   2   3  12       13.16        8.49     17.94 o 
   3   3  12       27.13       26.56     17.05 o 
   4   3  12       22.52       35.24     18.80 o 
   0   4  12       23.17       12.79     19.29 o 
   1   4  12       71.18       64.80     26.22 o 
   2   4  12        1.76        2.97     18.85 o 
   3   4  12        5.85      -14.55     15.62 o 
   4   4  12        0.72        1.10     16.62 o 
   0   5  12        1.95       16.37     27.79 o 
   1   5  12      125.94      109.83     28.67 o 
   2   5  12        0.24      -10.60     14.35 o 
   3   5  12       33.66       40.90     25.69 o 
   4   5  12        4.15        8.00     16.97 o 
   5   5  12        0.21       -4.40     16.75 o 
   1   6  12        8.06       -7.49     17.36 o 
   2   6  12      161.90      170.67     24.45 o 
   3   6  12       14.31      -12.33     16.84 o 
   4   6  12      125.31      123.45     23.49 o 
   2   7  12       77.55       70.97     19.76 o 
   3   7  12       21.35       27.89     18.45 o 
   4   7  12       44.60       56.10     23.32 o 
                                                 
